# Supplementary material for: Substantial heterogeneity in trauma triage tool characteristic operationalization for identification of major trauma: a hybrid systematic review
Source: Eur J Trauma Emerg Surg. 2025 Jan 24;51(1):74. doi: 10.1007/s00068-024-02694-6 (PMC11842439; doi:10.1007/s00068-024-02694-6)
Supplement: Supplementary file 4 — Supplementary Material 4 [file 68_2024_2694_MOESM4_ESM.xlsx]

## Sheet: Master Vars by category
			First Authors	Year	Tool name (author and year)
Patient characteristics
	Age		Van Rein	2019	New tool based on Dutch National Ambulance Protocol (Van Rein 2019)
		Patient aged <16 & >65 years	Dinh	2012	Trauma Triage Tool - Major Trauma Criteria (MIST) (Dinh 2012)
		Patient Aged <1yr or >65 years	Knopp 1988	1988	Knopp Mechanism of Injury Criteria (Knopp 1988)
		Patient aged <5yrs or >65yrs	Hedges 1987	1987	Kane's "revised" triage checklist (Hedges 1987)
			Bouzat	2015	New TRENAU Grading system (Bouzat 2015);
		Extremes of age <15 or >60	Lehmann 2009	2009	Pierce County Prehospital Trauma Triage Guidelines (Lehmann 2009)
			Lehmann 2007	2007	Pierce County (WA) prehospital trauma triage guidelines (Lehmann 2007)
			Shawhan 2015	2015	Pierce County pre-hospital trauma triage procedures (Shawhan 2015)
		Patient aged <5yrs or >60yrs	Vinjevoll	2018	New trauma team activation tool for central norway trauma system (Vinjevoll 2018)
		Patient age >65	Hamada 2014	2014	French Vittel Criteria (Hamada 2014)
			Cotte 2016	2016	French Vittel Criteria (Cotte 2016)
			Follin	2016	Triage recommendations from the French Society of Emergency Medicine (Follin 2016)
		Patient age >=65	Tamim 2002	2002	Trauma Triage Scale (Tamim 2002)
			Matsushima 2016	2016	Unnamed motor vehicle intrusion protocol (Matsushima 2016)
			Newgard 2016	2016	Unnamed prehospital tool to identify older adults with ISS >15 (Newgard 2016)
		Patient age 45-64	Tamim 2002	2002	Trauma Triage Scale (Tamim 2002)
		older adults (>55)	Newgard 2016	2016	2006 Field Triage Decision Scheme by ACS-COT(Newgard 2016)
			Newgard 2011	2011	2006 Field Triage Decision Schemeby ACS-COT (Newgard 2011)
			Scheetz 2011	2011	2006 Field Triage Decision Scheme by ACS-COT(Scheetz 2011)
			Scheetz 2012	2012	2006 Field Triage Decision Scheme by ACS-COT(Scheetz 2012)
			Brown 2015	2015	2011 Field Triage Decision Scheme by ACS-COT (Brown 2015)
			Newgard 2013	2013	2006 Field Triage Decision Scheme by ACS-COT (Newgard 2013)
			Newgard 2019	2019	2006 Field Triage Decision Scheme by ACS-COT (Newgard 2019)
			Lerner 2017	2017	2006 Field Triage Decision Scheme by ACS-COT(Lerner 2017)
			Newgard 2016	2016	2006 Field Triage Decision Scheme by ACS-COT(Newgard 2016)
			Newgard 2012	2012	2006 Field Triage Decision Scheme by ACS-COT(Newgard 2012)
			Flottemesch 2017	2017	2006 Field Triage Decision Scheme by ACS-COT(Flottemesch 2017)
			Lerner 2017	2017	2011 Field Triage Decision Scheme by ACS-COT(Lerner 2017)
			Cox 2012	2012	Victorian state prehospital trauma triage criteria (Cox 2012)
			Parikh 2017	2017	2011 Field Triage Decision Scheme by ACS-COT(Parikh 2017)
			Barnett 2013	2013	2011 Field Triage Decision Scheme by ACS-COT (Barnett 2013)
			Flottemesch 2017	2017	2011 Field Triage Decision Scheme by ACS-COT(Flottemesch 2017)
			Davidson 2014	2014	2012 CDC Guidelines for Field Triage of Injured Patients (Davidson 2014)
			Gage 2012	2012	2006 Field Triage Decision Scheme by ACS-COT (Gage 2012)
			Brown 2011	2011	2006 Field Triage Decision Scheme, based on ACS-COT (Brown 2011)
			Nijishima 2018	2018	2011 Field Triage Decision Scheme by ACS-COT (Nijishima 2018)
			Atiksawedparit	2019	Prehospital prediction of severe injury in road traffic injuries: A multicenter cross-sectional study
			Bischoff	2021	Ontario provincial prehospital trauma triage guidelines Ontario MoH Guidelines 2021 (included in JM library).
			Bosson	2019	Los Angeles County EMS Agency (2012). Reference No. 506.1 Trauma Triage Decision Scheme (included in JM library)
		Age >65 + mechanism (excluding ground falls)	Shawhan 2015	2015	New two-tiered triage protocol (Shawhan 2015)
		Patient age >65 add +1 Risk score	Dihn 2014	2014	Dihn Unnamed Risk Assessment (Dihn 2014)
		Patient age >60 score 5. Scores <23=Major trauma	Sewalt	2019	Mechanism Glasgow Coma Scale, Age and Arterial Pressure (MGAP) (cited in Sewalt 2019);
		Patient age <=44 score 0; age 45-63 score 1; age 65-74 score 3; age >74 score 4. Scores >13=Major trauma	Sewalt	2019	the modified Rapid Emergency Medicine Score (mREMS) (cited in Sewalt 2019);
		Patient age <5 score 1; age 5-55 score 2; age >55 score 1. Scores ?=Major trauma	Sewalt	2019	Kampala Trauma Score (KTS) (cited in Sewalt 2019);
		Patient age <60	Kondo 2011	2011	Glasgow coma scale, age, systolic blood pressure (GAP) (Kondo 2011 also Llompart 2017)
	Sex		Van Rein	2019	New tool based on Dutch National Ambulance Protocol (Van Rein 2019)
	Alcohol use		Van Rein	2019	New tool based on Dutch National Ambulance Protocol (Van Rein 2019)
	Coagulation/ anticoagulants
		Use of oral anticoagulants	Van Rein	2019	New tool based on Dutch National Ambulance Protocol (Van Rein 2019);
			Dinh ('on' anticoagulants)	2012	Trauma Triage Tool - Major Trauma Criteria (MIST) (Dinh 2012);
		Patients taking anticoagulation medications, excluding aspirin, or a history of bleeding disorders	Nijishima 2018	2018	Sacramento County Trauma Triage Tool/ Sacramento County Trauma Triage Criteria (in Nijishima 2018 article. Sacramento EMS providers Ref online (see List of tools Sheet for reference)
		Coagulation disorders	Bouzat (under medical history)	2015	New TRENAU Grading system (Bouzat 2015);
		Knowledge of active use of anticoagulants or known bleeding disorder	Vinjevoll	2018	New trauma team activation tool for central norway trauma system (Vinjevoll 2018)
			Newgard 2016	2016	2006 Field Triage Decision Scheme by ACS-COT(Newgard 2016)
			Newgard 2012	2012	2006 Field Triage Decision Scheme by ACS-COT(Newgard 2012)
			Newgard 2011	2011	2006 Field Triage Decision Schemeby ACS-COT (Newgard 2011)
			Davidson 2014	2014	2012 CDC Guidelines for Field Triage of Injured Patients (Davidson 2014)
			Scheetz 2011	2011	2006 Field Triage Decision Scheme by ACS-COT(Scheetz 2011)
			Scheetz 2012	2012	2006 Field Triage Decision Scheme by ACS-COT(Scheetz 2012)
			Newgard 2013	2013	2006 Field Triage Decision Scheme by ACS-COT (Newgard 2013)
			Newgard 2019	2019	2006 Field Triage Decision Scheme by ACS-COT (Newgard 2019)
			Lerner 2017	2017	2006 Field Triage Decision Scheme by ACS-COT(Lerner 2017)
			Newgard 2016	2016	2006 Field Triage Decision Scheme by ACS-COT(Newgard 2016)
			Flottemesch 2017	2017	2006 Field Triage Decision Scheme by ACS-COT(Flottemesch 2017)
			Lerner 2017	2017	2011 Field Triage Decision Scheme by ACS-COT(Lerner 2017)
			Barnett 2013	2013	2011 Field Triage Decision Scheme by ACS-COT (Barnett 2013)
			Parikh 2017	2017	2011 Field Triage Decision Scheme by ACS-COT(Parikh 2017)
			Flottemesch 2017	2017	2011 Field Triage Decision Scheme by ACS-COT(Flottemesch 2017)
			Brown 2011	2011	2006 Field Triage Decision Scheme, based on ACS-COT (Brown 2011)
			Brown 2015	2015	2011 Field Triage Decision Scheme by ACS-COT (Brown 2015)
			Gage 2012	2012	2006 Field Triage Decision Scheme by ACS-COT (Gage 2012)
			Bischoff	2021	Ontario provincial prehospital trauma triage guidelines Ontario MoH Guidelines 2021 (included in JM library).
			Bosson	2019	Los Angeles County EMS Agency (2012). Reference No. 506.1 Trauma Triage Decision Scheme (included in JM library)
			Meyers	2019	Trauma Triage Destination Plans (TTDPs) North Carolina (Ref: The North Carolina Office of Emergenct Medical Services. NC EMS Triage and Destination Plans 2019 Ref in JM Library)
		Coagulopathy or coagulation disorders	Hamada 2014	2014	French Vittel Criteria (Hamada 2014)
		Coagulation problems	Cotte 2016	2016	French Vittel Criteria (Cotte 2016)
		Coagulopathy	Follin (under medical history)	2016	Triage recommendations from the French Society of Emergency Medicine (Follin 2016)
		Anticoagulant and bleeding disorders	Nijishima 2018	2018	2011 Field Triage Decision Scheme by ACS-COT(Nijishima 2018)
		Knowledge of active use of anticoagulants or known bleeding disorder
	Pregnancy		Van Rein	2019	New tool based on Dutch National Ambulance Protocol (Van Rein 2019);
			Dinh	2012	Trauma Triage Tool - Major Trauma Criteria (MIST) (Dinh 2012);
			Vinjevoll	2018	New trauma team activation tool for central norway trauma system (Vinjevoll 2018);
			Bouzat	2015	New TRENAU Grading system (Bouzat 2015);
			Gage 2012	2012	2006 Field Triage Decision Scheme by ACS-COT (Gage 2012)
			Cox 2012	2012	Victorian state prehospital trauma triage criteria (Cox 2012)
			Cotte 2016	2016	French Vittel Criteria (Cotte 2016)
			Shawhan 2015	2015	New two-tiered triage protocol (Shawhan 2015)
			Follin	2016	Triage recommendations from the French Society of Emergency Medicine (Follin 2016)
		2nd or 3rd trimester of pregnancy	Hamada 2014	2014	French Vittel Criteria (Hamada 2014)
			Shawhan 2015	2015	Pierce County pre-hospital trauma triage procedures (Shawhan 2015)
			Lehmann 2009	2009	Pierce County Prehospital Trauma Triage Guidelines (Lehmann 2009)
			Lehmann 2007	2007	Pierce County (WA) prehospital trauma triage guidelines (Lehmann 2007)
		Obstetric patients >20 weeks gestation	Dinh	2012	Trauma Triage Tool - Major Trauma Criteria (MIST) (Dinh 2012);
			Gage 2012	2012	2006 Field Triage Decision Scheme by ACS-COT (Gage 2012)
			Newgard 2016	2016	2006 Field Triage Decision Scheme by ACS-COT(Newgard 2016)
			Newgard 2011	2011	2006 Field Triage Decision Schemeby ACS-COT (Newgard 2011)
			Scheetz 2011	2011	2006 Field Triage Decision Scheme by ACS-COT(Scheetz 2011)
			Davidson 2014	2014	2012 CDC Guidelines for Field Triage of Injured Patients (Davidson 2014)
			Newgard 2012	2012	2006 Field Triage Decision Scheme by ACS-COT(Newgard 2012)
			Scheetz 2012	2012	2006 Field Triage Decision Scheme by ACS-COT(Scheetz 2012)
			Newgard 2013	2013	2006 Field Triage Decision Scheme by ACS-COT (Newgard 2013)
			Newgard 2019	2019	2006 Field Triage Decision Scheme by ACS-COT (Newgard 2019)
			Lerner 2017	2017	2006 Field Triage Decision Scheme by ACS-COT(Lerner 2017)
			Newgard 2016	2016	2006 Field Triage Decision Scheme by ACS-COT(Newgard 2016)
			Flottemesch 2017	2017	2006 Field Triage Decision Scheme by ACS-COT(Flottemesch 2017)
			Barnett 2013	2013	2011 Field Triage Decision Scheme by ACS-COT (Barnett 2013)
			Brown 2011	2011	2006 Field Triage Decision Scheme, based on ACS-COT (Brown 2011)
			Lerner 2017	2017	2011 Field Triage Decision Scheme by ACS-COT(Lerner 2017)
			Parikh 2017	2017	2011 Field Triage Decision Scheme by ACS-COT(Parikh 2017)
			Brown 2015	2015	2011 Field Triage Decision Scheme by ACS-COT (Brown 2015)
			Flottemesch 2017	2017	2011 Field Triage Decision Scheme by ACS-COT(Flottemesch 2017)
			Vinjevoll	2018	New trauma team activation tool for central norway trauma system (Vinjevoll 2018)
			Nijishima 2018	2018	Sacramento County Trauma Triage Tool/ Sacramento County Trauma Triage Criteria (in Nijishima 2018 article. Sacramento EMS providers Ref online (see List of tools Sheet for reference)
			Nijishima 2018	2018	2011 Field Triage Decision Scheme by ACS-COT(Nijishima 2018)
			Bischoff	2021	Ontario provincial prehospital trauma triage guidelines Ontario MoH Guidelines 2021 (included in JM library).
			Bosson	2019	Los Angeles County EMS Agency (2012). Reference No. 506.1 Trauma Triage Decision Scheme (included in JM library)
			Meyers	2019	Trauma Triage Destination Plans (TTDPs) North Carolina (Ref: The North Carolina Office of Emergenct Medical Services. NC EMS Triage and Destination Plans 2019 Ref in JM Library)
	Patients with pre-existing diseases		Dinh	2012	Trauma Triage Tool - Major Trauma Criteria (MIST) (Dinh 2012);
		Severe comorbidity	Vinjevoll	2018	New trauma team activation tool for central norway trauma system (Vinjevoll 2018)
		Significant underlying medical condition	Cox 2012	2012	Victorian state prehospital trauma triage criteria (Cox 2012)
		Medical illness (chronic obstructive pulmonary disease, congestive heart failure, renal failure, etc)	Lehmann 2009	2009	Pierce County Prehospital Trauma Triage Guidelines (Lehmann 2009)
			Shawhan 2015	2015	Pierce County pre-hospital trauma triage procedures (Shawhan 2015)
		Cardiac insufficiency	Cotte 2016	2016	French Vittel Criteria (Cotte 2016)
		Pulmonary insufficiency	Cotte 2016	2016	French Vittel Criteria (Cotte 2016)
		Cardiac or pulmonary disease	Hamada 2014	2014	French Vittel Criteria (Hamada 2014)
			Lehmann 2007	2007	Pierce County (WA) prehospital trauma triage guidelines (Lehmann 2007)
			Follin	2016	Triage recommendations from the French Society of Emergency Medicine (Follin 2016)
Mechanism of injury
	Fall
		Fall add 1 to score	Dihn 2014	2014	Dihn Unnamed Risk Assessment (Dihn 2014)
		Older adults low impact mechanism (low fall)	Lerner 2017	2017	2011 Field Triage Decision Scheme by ACS-COT(Lerner 2017)
			Barnett 2013	2013	2011 Field Triage Decision Scheme by ACS-COT (Barnett 2013)
			Parikh 2017	2017	2011 Field Triage Decision Scheme by ACS-COT(Parikh 2017)
			Brown 2015	2015	2011 Field Triage Decision Scheme by ACS-COT (Brown 2015)
			Flottemesch 2017	2017	2011 Field Triage Decision Scheme by ACS-COT(Flottemesch 2017)
		Fall >5m	Kann 2007	2007	1999 Field Triage decision Scheme by ACS-COT (Kann 2007)
		Fall >3m	Cox 2012	2012	Victorian state prehospital trauma triage criteria (Cox 2012)
			Rubenson Wahlin 2016	2016	Triage protocol of Sweden (no further reference given. Cite Rubenson Wahlin 2016)
		Fall from second floor or higher (>3 meters)	Hansen	2022	Regional trauma triage guideline (reference not provided, cite Hansen 2022)
		Fall 2-5M	Van Rein	2019	New tool based on Dutch National Ambulance Protocol (Van Rein 2019)
		Fall >5m or >3 times body length	Van Rein	2019	New tool based on Dutch National Ambulance Protocol (Van Rein 2019)
		Falls >3m or paediatrics twice the child's height	Dinh	2012	Trauma Triage Tool - Major Trauma Criteria (MIST) (Dinh 2012);
		Fall >= 3 times child's height	Hansen	2022	Regional trauma triage guideline (reference not provided, cite Hansen 2022)
		Fall from stairs 1-10 steps	Van Rein	2019	New tool based on Dutch National Ambulance Protocol (Van Rein 2019)
		Fall from stairs >10 steps	Van Rein	2019	New tool based on Dutch National Ambulance Protocol (Van Rein 2019)
		Fall >20ft adult or pediatrics 10ft or 2-3x child's height	Lerner 2011	2011	2006 Field Triage Decision Scheme, based on ACS-COT (from Lerner 2011)
			Gage 2012	2012	2006 Field Triage Decision Scheme by ASC-COT (Gage 2012)
			Newgard 2016	2016	2006 Field Triage Decision Scheme by ACS-COT(Newgard 2016)
			Newgard 2012	2012	2006 Field Triage Decision Scheme by ACS-COT(Newgard 2012)
			Newgard 2011	2011	2006 Field Triage Decision Schemeby ACS-COT (Newgard 2011)
			Scheetz 2011	2011	2006 Field Triage Decision Scheme by ACS-COT(Scheetz 2011)
			Davidson 2014	2014	2012 CDC Guidelines for Field Triage of Injured Patients (Davidson 2014)
			Scheetz 2012	2012	2006 Field Triage Decision Scheme by ACS-COT(Scheetz 2012)
			Newgard 2013	2013	2006 Field Triage Decision Scheme by ACS-COT (Newgard 2013)
			Newgard 2019	2019	2006 Field Triage Decision Scheme by ACS-COT (Newgard 2019)
			Lerner 2017	2017	2006 Field Triage Decision Scheme by ACS-COT(Lerner 2017)
			Newgard 2016	2016	2006 Field Triage Decision Scheme by ACS-COT(Newgard 2016)
			Flottemesch 2017	2017	2006 Field Triage Decision Scheme by ACS-COT(Flottemesch 2017)
			Nijishima 2018	2018	2011 Field Triage Decision Scheme by ACS-COT(Nijishima 2018)
			Nijishima 2018	2018	Sacramento County Trauma Triage Tool/ Sacramento County Trauma Triage Criteria (in Nijishima 2018 article. Sacramento EMS providers Ref online (see List of tools Sheet for reference)
			Barnett 2013	2013	2011 Field Triage Decision Scheme by ACS-COT (Barnett 2013)
			Nijishima 2017	2017	2011 Field Triage Decision Scheme by ACS-COT(Nijishima 2017)
			Hon 2020	2020	2011 Field Triage Decision Scheme by ACS-COT(Hon 2020)
			Lerner 2017	2017	2011 Field Triage Decision Scheme by ACS-COT(Lerner 2017)
			Parikh 2017	2017	2011 Field Triage Decision Scheme by ACS-COT(Parikh 2017)
			Flottemesch 2017	2017	2011 Field Triage Decision Scheme by ACS-COT(Flottemesch 2017)
			Brown 2015	2015	2011 Field Triage Decision Scheme by ACS-COT (Brown 2015)
			Brown 2011	2011	2006 Field Triage Decision Scheme, based on ACS-COT (Brown 2011)
			Meyers	2019	Trauma Triage Destination Plans (TTDPs) North Carolina (Ref: The North Carolina Office of Emergenct Medical Services. NC EMS Triage and Destination Plans 2019 Ref in JM Library)
		Falls >3m or paediatrics twice the child's height	Dinh	2012	Trauma Triage Tool - Major Trauma Criteria (MIST) (Dinh 2012);
		Fall>20Ft	Lerner 2011	2011	1999 FTDS guidelines (Lerner2011)
			Lerner 2017	2017	1999 Field Triage decision Scheme by ACS-COT (Lerner2017)
			Lehmann 2009	2009	Pierce County Prehospital Trauma Triage Guidelines (Lehmann 2009)
			Shawhan 2015	2015	Pierce County pre-hospital trauma triage procedures (Shawhan 2015)
			Lehmann 2007	2007	Pierce County (WA) prehospital trauma triage guidelines (Lehmann 2007)
			Ocak	2009	ASCOT (Ocak 2009);
		Fall >15Ft	Bond 1997	1997	Mechanism of Injury criteria proposed by EMS (any positive = major trauma) (Bond 1997)/Mechanism of injury combined with PHI
			Knopp 1988	1988	Knopp Mechanism of Injury Criteria (Knopp 1988)
			Tamim 2002	2002	Trauma Triage Scale (Tamim 2002)
			Hedges 1987	1987	Kane's "revised" triage checklist (Hedges 1987)
			Long 1986	1986	Trauma Score and mechanism of injury (Long 1986)
			West 1986	1986	Orange County Triage Criteria (no reference for this criteria given, so cite West 1986)
			Bosson	2019	Los Angeles County EMS Agency (2012). Reference No. 506.1 Trauma Triage Decision Scheme (included in JM library)
		Fall <15ft	Tamim 2002	2002	Trauma Triage Scale (Tamim 2002)
		Fall >6m	Hamada 2014	2014	French Vittel Criteria (Hamada 2014)
			Cotte 2016	2016	French Vittel Criteria (Cotte 2016)
			Bouzat	2015	French Vittel Criteria & New TRENAU Grading system (Bouzat 2015);
			Follin	2016	Triage recommendations from the French Society of Emergency Medicine (Follin 2016)
			Bischoff	2021	Ontario provincial prehospital trauma triage guidelines Ontario MoH Guidelines 2021 (included in JM library).
		Falls from >5m (adults) or >3m (children)	Vinjevoll	2018	New trauma team activation tool for central norway trauma system (Vinjevoll 2018)
		Fall from any height, including standing falls, with evidence of tbi (TBI is definted as descreased in level of consciousness from baseline, unequal pupils, blurred vision, severe or persistent headache, nausea or vomiting, change in neurologic status).	Werman 2011	2011	Ohio Geriatric Trauma Triage criteria (Werman 2011)
		Ground level fall for older adults (aged 55+)	Nijishima 2018	2018	2011 Field Triage Decision Scheme by ACS-COT (Nijishima 2018)
	Motor vehicle crash
		Motor vehicle crash subtract 1 from score	Dihn 2014	2014	Dihn Unnamed Risk Assessment (Dihn 2014)
		Motor vehicle crash >65 KM/h	Van Rein	2019	New tool based on Dutch National Ambulance Protocol (Van Rein 2019)
		Motor vehicle crash with initial speed >65 KM/h	Kann 2007	2007	1999 Field Triage decision Scheme by ACS-COT (Kann 2007)
		High velocity accidents with considerable damage to the vehicle (>65km/h and/or deformation >0.5 meter)	Hansen	2022	Regional trauma triage guideline (reference not provided, cite Hansen 2022)
		Motor vehicle accident >70KM/h with seatbelt, 50KM/h without belt	Rubenson Wahlin 2016	2016	Triage protocol of Sweden (no further reference given. Cite Rubenson Wahlin 2016)
		Separation of rider from bike	Kann 2007	2007	1999 Field Triage decision Scheme by ACS-COT (Kann 2007)
		High-speed auto-crash	Lerner 2011	2011	1999 FTDS guidelines (Lerner2011)
			Lerner 2017	2017	1999 Field Triage decision Scheme by ACS-COT (Lerner2017)
			Ocak	2009	ASCOT (Ocak 2009);
		High energy transfer situation	Lehmann 2009	2009	Pierce County Prehospital Trauma Triage Guidelines (Lehmann 2009)
			Shawhan 2015	2015	Pierce County pre-hospital trauma triage procedures (Shawhan 2015)
		High-speed auto-crash (>60 km/hr)	Cox 2012	2012	Victorian state prehospital trauma triage criteria (Cox 2012)
		Motor vehicle crash >32 KM/h	Van Rein	2019	New tool based on Dutch National Ambulance Protocol (Van Rein 2019)
		Global assessment of speed and potential injuries	Bouzat	2015	French Vittel Criteria & New TRENAU Grading system (Bouzat 2015);
		Car crash >70Km/H with seatbelt or triggered airbag or car crash >50Kmh without seatbelt or no triggered airbag	Vinjevoll	2018	New trauma team activation tool for central norway trauma system (Vinjevoll 2018)
		Vehicle deformity >50cm	Van Rein	2019	New tool based on Dutch National Ambulance Protocol (Van Rein 2019)
		Vehicle intrusion	Bischoff	2021	Ontario provincial prehospital trauma triage guidelines Ontario MoH Guidelines 2021 (included in JM library).
		Vehicle intrusion passenger compartment >30cm	Van Rein	2019	New tool based on Dutch National Ambulance Protocol (Van Rein 2019)
		Intrusion (including roof) occupant side >12in, 18in in any site in car	Davidson 2014	2014	2012 CDC Guidelines for Field Triage of Injured Patients (Davidson 2014)
		Intrusion occupant side >12in, 18in in any site in car	Brown 2011	2011	2006 Field Triage Decision Scheme, based on ACS-COT (Brown 2011)
			Brown 2015	2015	2011 Field Triage Decision Scheme by ACS-COT (Brown 2015)
			Newgard 2012	2012	2006 Field Triage Decision Scheme by ACS-COT(Newgard 2012)
			Lerner 2011	2011	2006 Field Triage Decision Scheme, based on ACS-COT (from Lerner 2011)
			Gage 2012	2012	2006 Field Triage Decision Scheme by ASC-COT (Gage 2012)
			Newgard 2016	2016	2006 Field Triage Decision Scheme by ACS-COT(Newgard 2016)
			Newgard 2011	2011	2006 Field Triage Decision Schemeby ACS-COT (Newgard 2011)
			Scheetz 2011	2011	2006 Field Triage Decision Scheme by ACS-COT(Scheetz 2011)
			Scheetz 2012	2012	2006 Field Triage Decision Scheme by ACS-COT(Scheetz 2012)
			Newgard 2013	2013	2006 Field Triage Decision Scheme by ACS-COT (Newgard 2013)
			Newgard 2019	2019	2006 Field Triage Decision Scheme by ACS-COT (Newgard 2019)
			Lerner 2017	2017	2006 Field Triage Decision Scheme by ACS-COT(Lerner 2017)
			Newgard 2016	2016	2006 Field Triage Decision Scheme by ACS-COT(Newgard 2016)
			Barnett 2013	2013	2011 Field Triage Decision Scheme by ACS-COT (Barnett 2013)
			Flottemesch 2017	2017	2006 Field Triage Decision Scheme by ACS-COT(Flottemesch 2017)
			Nijishima 2018	2018	2011 Field Triage Decision Scheme by ACS-COT(Nijishima 2018)
			Nijishima 2018	2018	Sacramento County Trauma Triage Tool/ Sacramento County Trauma Triage Criteria (in Nijishima 2018 article. Sacramento EMS providers Ref online (see List of tools Sheet for reference)
			Nijishima 2017	2017	2011 Field Triage Decision Scheme by ACS-COT(Nijishima 2017)
			Hon 2020	2020	2011 Field Triage Decision Scheme by ACS-COT(Hon 2020)
			Lerner 2017	2017	2011 Field Triage Decision Scheme by ACS-COT(Lerner 2017)
			Parikh 2017	2017	2011 Field Triage Decision Scheme by ACS-COT(Parikh 2017)
			Flottemesch 2017	2017	2011 Field Triage Decision Scheme by ACS-COT(Flottemesch 2017)
			Masushima 2016	2016	Unnamed motor vehicle intrusion protocol (Matsushima 2016)
			Bosson	2019	Los Angeles County EMS Agency (2012). Reference No. 506.1 Trauma Triage Decision Scheme (included in JM library)
			Meyers	2019	Trauma Triage Destination Plans (TTDPs) North Carolina (Ref: The North Carolina Office of Emergenct Medical Services. NC EMS Triage and Destination Plans 2019 Ref in JM Library)
		passenger space intrusion >12 inches	Knopp 1988	1988	Knopp Mechanism of Injury Criteria (Knopp 1988)
			Bosson	2019	Los Angeles County EMS Agency (2012). Reference No. 506.1 Trauma Triage Decision Scheme (included in JM library)
		Structural intrusion into passenger compartment >20 inches	Bond 1997	1997	Mechanism of Injury criteria proposed by EMS (any positive = major trauma) (Bond 1997)/Mechanism of injury combined with PHI
		High impact RTC with incursion into occupant’s compartment	Andrews	2021	Queensland Ambulance Service's clinical practice guideline: Pre-hospital traima by-pass. Reference: Clinical Quality & Patient Safety Unit., Clinical practice guideline: trauma/pre-hospital trauma by-pass. Brisbane: Queensland Ambulance Service 2019. In JM Endnote
		Passenger in MVC	Tamim 2002	2002	Trauma Triage Scale (Tamim 2002)
		Intrusion into occupant compartment >30cm	Dinh	2012	Trauma Triage Tool - Major Trauma Criteria (MIST) (Dinh 2012);
		Vehicle rollover	Van Rein	2019;	New tool based on Dutch National Ambulance Protocol (Van Rein 2019);
			Lerner 2011	2011	1999 FTDS guidelines (Lerner2011)
			Lerner 2017	2017	1999 Field Triage decision Scheme by ACS-COT (Lerner2017)
			Cox 2012	2012	Victorian state prehospital trauma triage criteria (Cox 2012)
			Shawhan 2015	2015	Pierce County pre-hospital trauma triage procedures (Shawhan 2015)
			Lehmann 2009	2009	Pierce County Prehospital Trauma Triage Guidelines (Lehmann 2009)
			Kann 2007	2007	1999 Field Triage decision Scheme by ACS-COT (Kann 2007)
			Vinjevoll	2018;	New trauma team activation tool for central norway trauma system (Vinjevoll 2018)
			Rubenson Wahlin 2016	2016	Triage protocol of Sweden (no further reference given. Cite Rubenson Wahlin 2016)
			Andrews	2021	Queensland Ambulance Service's clinical practice guideline: Pre-hospital traima by-pass. Reference: Clinical Quality & Patient Safety Unit., Clinical practice guideline: trauma/pre-hospital trauma by-pass. Brisbane: Queensland Ambulance Service 2019. In JM Endnote
		car vs motorcycle	Tamim 2002	2002	Trauma Triage Scale (Tamim 2002)
		Motor vehicle vs pedestrian impact >10km/h	Van Rein	2019	New tool based on Dutch National Ambulance Protocol (Van Rein 2019)
		Auto-pedestrian injury	Lerner 2017	2017	1999 Field Triage decision Scheme by ACS-COT (Lerner2017)
			Lerner 2011	2011	1999 FTDS guidelines (Lerner2011)
			Ocak	2009	ASCOT (Ocak 2009);
			Rubenson Wahlin 2016	2016	Triage protocol of Sweden (no further reference given. Cite Rubenson Wahlin 2016)
			Bischoff	2021	Ontario provincial prehospital trauma triage guidelines Ontario MoH Guidelines 2021 (included in JM library).
			Werman 2011	2011	Ohio Geriatric Trauma Triage crtieria (Werman 2011)
		Child struck by car	Long 1986	1986	Trauma Score and mechanism of injury (Long 1986)
		Pedestrian vs car	Cox 2012	2012	Victorian state prehospital trauma triage criteria (Cox 2012)
			Long 1986	1986	Trauma Score and mechanism of injury (Long 1986)
			Tamim 2002	2002	Trauma Triage Scale (Tamim 2002)
		Motor vehicle vs bicycle impact >10km/h	Van Rein	2019	New tool based on Dutch National Ambulance Protocol (Van Rein 2019)
		Motor/cyclist impact	Cox 2012	2012	Victorian state prehospital trauma triage criteria (Cox 2012)
		Auto-motor or cycle injury	Lerner 2011	2011	1999 FTDS guidelines (Lerner2011)
			Lerner 2017	2017	1999 Field Triage decision Scheme by ACS-COT (Lerner2017)
			Ocak	2009	ASCOT (Ocak 2009);
		Vehicle Vs pedestrian/cyclist/MBC	Dinh	2012	Trauma Triage Tool - Major Trauma Criteria (MIST) (Dinh 2012);
		Collision with person or cyclist by a trick, bus, train or other vehicle	Hansen	2022	Regional trauma triage guideline (reference not provided, cite Hansen 2022)
		Pedestrian/bicyclist struck by vehicle	Vinjevoll	2018	New trauma team activation tool for central norway trauma system (Vinjevoll 2018)
		Auto vs pedestrian/ bicyclist- with significant impact (>20mph)	Davis 2017	2017	Community Regional Medical Center tiered trauma activation criteria derived from ACS-COT criteria (Davis 2017)
		Auto vs pedestrian/ bicyclist- with significant impact	Kann 2007	2007	1999 Field Triage decision Scheme by ACS-COT (Kann 2007)
		Auto vs pedestrian/ bicyclist- thrown, run over, or >20mph impact	Lerner 2011	2011	1999 FTDS guidelines (Lerner2011)
			Lerner 2017	2017	1999 Field Triage decision Scheme by ACS-COT (Lerner2017)
			Newgard 2012	2012	2006 Field Triage Decision Scheme by ACS-COT(Newgard 2012)
			Lerner 2011	2011	2006 Field Triage Decision Scheme, based on ACS-COT (from Lerner 2011)
			Gage 2012	2012	2006 Field Triage Decision Scheme by ASC-COT (Gage 2012)
			Newgard 2016	2016	2006 Field Triage Decision Scheme by ACS-COT(Newgard 2016)
			Brown 2015	2015	2011 Field Triage Decision Scheme by ACS-COT (Brown 2015)
			Newgard 2011	2011	2006 Field Triage Decision Schemeby ACS-COT (Newgard 2011)
			Scheetz 2011	2011	2006 Field Triage Decision Scheme by ACS-COT(Scheetz 2011)
			Scheetz 2012	2012	2006 Field Triage Decision Scheme by ACS-COT(Scheetz 2012)
			Newgard 2013	2013	2006 Field Triage Decision Scheme by ACS-COT (Newgard 2013)
			Newgard 2019	2019	2006 Field Triage Decision Scheme by ACS-COT (Newgard 2019)
			Lerner 2017	2017	2006 Field Triage Decision Scheme by ACS-COT(Lerner 2017)
			Barnett 2013	2013	2011 Field Triage Decision Scheme by ACS-COT (Barnett 2013)
			Davidson 2014	2014	2012 CDC Guidelines for Field Triage of Injured Patients (Davidson 2014)
			Newgard 2016	2016	2006 Field Triage Decision Scheme by ACS-COT(Newgard 2016)
			Flottemesch 2017	2017	2006 Field Triage Decision Scheme by ACS-COT(Flottemesch 2017)
			Nijishima 2018	2018	2011 Field Triage Decision Scheme by ACS-COT(Nijishima 2018)
			Nijishima 2018	2018	Sacramento County Trauma Triage Tool/ Sacramento County Trauma Triage Criteria (in Nijishima 2018 article. Sacramento EMS providers Ref online (see List of tools Sheet for reference)
			Nijishima 2017	2017	2011 Field Triage Decision Scheme by ACS-COT(Nijishima 2017)
			Hon 2020	2020	2011 Field Triage Decision Scheme by ACS-COT(Hon 2020)
			Lerner 2017	2017	2011 Field Triage Decision Scheme by ACS-COT(Lerner 2017)
			Parikh 2017	2017	2011 Field Triage Decision Scheme by ACS-COT(Parikh 2017)
			Flottemesch 2017	2017	2011 Field Triage Decision Scheme by ACS-COT(Flottemesch 2017)
			Brown 2011	2011	2006 Field Triage Decision Scheme, based on ACS-COT (Brown 2011)
			Bosson	2019	Los Angeles County EMS Agency (2012). Reference No. 506.1 Trauma Triage Decision Scheme (included in JM library)
			Meyers	2019	Trauma Triage Destination Plans (TTDPs) North Carolina (Ref: The North Carolina Office of Emergenct Medical Services. NC EMS Triage and Destination Plans 2019 Ref in JM Library)
		Pedestrian struck >20 miles/hr	Lehmann 2007	2007	Pierce County (WA) prehospital trauma triage guidelines (Lehmann 2007)
			Shawhan 2015	2015	Pierce County pre-hospital trauma triage procedures (Shawhan 2015)
			Lehmann 2009	2009	Pierce County Prehospital Trauma Triage Guidelines (Lehmann 2009)
		pedestrian thrown 15 feet	Lehmann 2009	2009	Pierce County Prehospital Trauma Triage Guidelines (Lehmann 2009)
			Shawhan 2015	2015	Pierce County pre-hospital trauma triage procedures (Shawhan 2015)
			Lehmann 2007	2007	Pierce County (WA) prehospital trauma triage guidelines (Lehmann 2007)
		Pedestrian struck >15km/hr	Bond 1997	1997	Mechanism of Injury criteria proposed by EMS (any positive = major trauma) (Bond 1997)/Mechanism of injury combined with PHI
		Motorcycle crash>20mph	Brown 2011	2011	2006 Field Triage Decision Scheme, based on ACS-COT (Brown 2011)
			Lerner 2017	2017	1999 Field Triage decision Scheme by ACS-COT (Lerner2017)
			Lerner 2011	2011	2006 Field Triage Decision Scheme, based on ACS-COT (from Lerner 2011)
			Lerner 2011	2011	1999 FTDS guidelines (Lerner2011)
			Newgard 2012	2012	2006 Field Triage Decision Scheme by ACS-COT(Newgard 2012)
			Brown 2015	2015	2011 Field Triage Decision Scheme by ACS-COT (Brown 2015)
			Gage 2012	2012	2006 Field Triage Decision Scheme by ASC-COT (Gage 2012)
			Newgard 2016	2016	2006 Field Triage Decision Scheme by ACS-COT(Newgard 2016)
			Newgard 2011	2011	2006 Field Triage Decision Schemeby ACS-COT (Newgard 2011)
			Davidson 2014	2014	2012 CDC Guidelines for Field Triage of Injured Patients (Davidson 2014)
			Scheetz 2011	2011	2006 Field Triage Decision Scheme by ACS-COT(Scheetz 2011)
			Scheetz 2012	2012	2006 Field Triage Decision Scheme by ACS-COT(Scheetz 2012)
			Newgard 2013	2013	2006 Field Triage Decision Scheme by ACS-COT (Newgard 2013)
			Newgard 2019	2019	2006 Field Triage Decision Scheme by ACS-COT (Newgard 2019)
			Barnett 2013	2013	2011 Field Triage Decision Scheme by ACS-COT (Barnett 2013)
			Lerner 2017	2017	2006 Field Triage Decision Scheme by ACS-COT(Lerner 2017)
			Newgard 2016	2016	2006 Field Triage Decision Scheme by ACS-COT(Newgard 2016)
			Flottemesch 2017	2017	2006 Field Triage Decision Scheme by ACS-COT(Flottemesch 2017)
			Nijishima 2018	2018	2011 Field Triage Decision Scheme by ACS-COT(Nijishima 2018)
			Nijishima 2018	2018	Sacramento County Trauma Triage Tool/ Sacramento County Trauma Triage Criteria (in Nijishima 2018 article. Sacramento EMS providers Ref online (see List of tools Sheet for reference)
			Nijishima 2017	2017	2011 Field Triage Decision Scheme by ACS-COT(Nijishima 2017)
			Hon 2020	2020	2011 Field Triage Decision Scheme by ACS-COT(Hon 2020)
			Lerner 2017	2017	2011 Field Triage Decision Scheme by ACS-COT(Lerner 2017)
			Parikh 2017	2017	2011 Field Triage Decision Scheme by ACS-COT(Parikh 2017)
			Flottemesch 2017	2017	2011 Field Triage Decision Scheme by ACS-COT(Flottemesch 2017)
			Meyers	2019	Trauma Triage Destination Plans (TTDPs) North Carolina (Ref: The North Carolina Office of Emergenct Medical Services. NC EMS Triage and Destination Plans 2019 Ref in JM Library)
			Ocak	2009	ASCOT (Ocak 2009);
		Motorcycle crash >30KM/h	Vinjevoll	2018	New trauma team activation tool for central norway trauma system (Vinjevoll 2018)
		Motorcycle accidents (collision or speed >50km/h)	Hansen	2022	Regional trauma triage guideline (reference not provided, cite Hansen 2022)
		Unenclosed transport crash with significant impact (>20mph)	Bosson	2019	Los Angeles County EMS Agency (2012). Reference No. 506.1 Trauma Triage Decision Scheme (included in JM library)
		Cyclist vs car	Tamim 2002	2002	Trauma Triage Scale (Tamim 2002)
		Motorcycle, all terrain vehicle, bicycle accident	Lehmann 2009	2009	Pierce County Prehospital Trauma Triage Guidelines (Lehmann 2009)
			Shawhan 2015	2015	Pierce County pre-hospital trauma triage procedures (Shawhan 2015)
		Global evaluation of the kinetic	Follin	2016	Triage recommendations from the French Society of Emergency Medicine (Follin 2016)
		Global evaluation of the vehicle	Cotte 2016	2016	French Vittel Criteria (Cotte 2016)
		No helmet on motorcycle or horse	Van Rein	2019	New tool based on Dutch National Ambulance Protocol (Van Rein 2019)
		No seatbelt in vehicle in high energy trauma	Van Rein	2019	New tool based on Dutch National Ambulance Protocol (Van Rein 2019)
		Vehicle deformation, estimated vehicle speed, no helmet, no seat belt	Hamada 2014	2014	French Vittel Criteria (Hamada 2014)
			Bouzat	2015	French Vittel Criteria & New TRENAU Grading system (Bouzat 2015);
		Deployed airbag in motor vehicle crash	Van Rein 2019	2019	New tool based on Dutch National Ambulance Protocol (Van Rein 2019)
		Entrapment in vehicle	Van Rein 2019	2019	New tool based on Dutch National Ambulance Protocol (Van Rein 2019)
		Entrapment with compression	Dinh 2012	2012	Trauma Triage Tool - Major Trauma Criteria (MIST) (Dinh 2012);
		Entrapment with compartment intrusion	Vinjevoll 2018	2018	New trauma team activation tool for central norway trauma system (Vinjevoll 2018)
		Entrapment elsewhere	Van Rein 2019	2019	New tool based on Dutch National Ambulance Protocol (Van Rein 2019)
		Entrapped >30 mins	Andrews	2021	Queensland Ambulance Service's clinical practice guideline: Pre-hospital traima by-pass. Reference: Clinical Quality & Patient Safety Unit., Clinical practice guideline: trauma/pre-hospital trauma by-pass. Brisbane: Queensland Ambulance Service 2019. In JM Endnote
		Patient trapped in vehicle	Rubenson Wahlin 2016	2016	Triage protocol of Sweden (no further reference given. Cite Rubenson Wahlin 2016)
			Hansen	2022	Regional trauma triage guideline (reference not provided, cite Hansen 2022)
		Ejection from vehicle	Dinh 2012;	2012	Trauma Triage Tool - Major Trauma Criteria (MIST) (Dinh 2012); ;
			Lehmann 2007	2007	Pierce County (WA) prehospital trauma triage guidelines (Lehmann 2007)
			Cotte 2016	2016	French Vittel Criteria (Cotte 2016)
			Hamada 2014	2014	French Vittel Criteria (Hamada 2014)
			Bouzat 2015;	2015	French Vittel Criteria & New TRENAU Grading system (Bouzat 2015);
			Vinjevoll 2018;	2018	New trauma team activation tool for central norway trauma system (Vinjevoll 2018);
			Knopp 1988	1988	Knopp Mechanism of Injury Criteria (Knopp 1988)
			Lerner 2017	2017	1999 Field Triage decision Scheme by ACS-COT (Lerner2017)
			Cox 2012	2012	Victorian state prehospital trauma triage criteria (Cox 2012)
			Lerner 2011	2011	1999 FTDS guidelines (Lerner2011)
			Gage 2012	2012	2006 Field Triage Decision Scheme by ASC-COT (Gage 2012)
			Long 1986	1986	Trauma Score and mechanism of injury (Long 1986)
			Follin 2016;	2016	Triage recommendations from the French Society of Emergency Medicine (Follin 2016)
			Rubenson Wahlin 2016	2016	Triage protocol of Sweden (no further reference given. Cite Rubenson Wahlin 2016)
			Andrews	2021	Queensland Ambulance Service's clinical practice guideline: Pre-hospital traima by-pass. Reference: Clinical Quality & Patient Safety Unit., Clinical practice guideline: trauma/pre-hospital trauma by-pass. Brisbane: Queensland Ambulance Service 2019. In JM Endnote
			Bischoff	2021	Ontario provincial prehospital trauma triage guidelines Ontario MoH Guidelines 2021 (included in JM library).
			Bosson	2019	Los Angeles County EMS Agency (2012). Reference No. 506.1 Trauma Triage Decision Scheme (included in JM library)
			Hansen	2022	Regional trauma triage guideline (reference not provided, cite Hansen 2022)
			Meyers	2019	Trauma Triage Destination Plans (TTDPs) North Carolina (Ref: The North Carolina Office of Emergenct Medical Services. NC EMS Triage and Destination Plans 2019 Ref in JM Library)
		MVC with ejection	Kann 2007	2007	1999 Field Triage decision Scheme by ACS-COT (Kann 2007)
		Motorcycle Crash victim ejection >30km	Bond 1997	1997	Mechanism of Injury criteria proposed by EMS (any positive = major trauma) (Bond 1997)/Mechanism of injury combined with PHI
		Ejected from enclosed vehicle	Zimmer-Gembeck 1995	1995	Portland Mandatory Triage Criteria (Zimmer-Gembeck 1995) /Triage Criteria by Oregon (Zimmer-Gembeck 1995)
			Shawhan 2015	2015	Pierce County pre-hospital trauma triage procedures (Shawhan 2015)
			Lehmann 2009	2009	Pierce County Prehospital Trauma Triage Guidelines (Lehmann 2009)
		Partial or complete ejection from vehicle with signs of injury	Davis 2017	2017	Community Regional Medical Center tiered trauma activation criteria derived from ACS-COT criteria (Davis 2017)
		Partial or complete ejection from vehicle	Lerner 2011	2011	2006 Field Triage Decision Scheme, based on ACS-COT (from Lerner 2011)
			Davidson 2014	2014	2012 CDC Guidelines for Field Triage of Injured Patients (Davidson 2014)
			Newgard 2016	2016	2006 Field Triage Decision Scheme by ACS-COT(Newgard 2016)
			Newgard 2011	2011	2006 Field Triage Decision Schemeby ACS-COT (Newgard 2011)
			Newgard 2012	2012	2006 Field Triage Decision Scheme by ACS-COT(Newgard 2012)
			Scheetz 2011	2011	2006 Field Triage Decision Scheme by ACS-COT(Scheetz 2011)
			Scheetz 2012	2012	2006 Field Triage Decision Scheme by ACS-COT(Scheetz 2012)
			Newgard 2013	2013	2006 Field Triage Decision Scheme by ACS-COT (Newgard 2013)
			Newgard 2019	2019	2006 Field Triage Decision Scheme by ACS-COT (Newgard 2019)
			Lerner 2017	2017	2006 Field Triage Decision Scheme by ACS-COT(Lerner 2017)
			Brown 2015	2015	2011 Field Triage Decision Scheme by ACS-COT (Brown 2015)
			Newgard 2016	2016	2006 Field Triage Decision Scheme by ACS-COT(Newgard 2016)
			Flottemesch 2017	2017	2006 Field Triage Decision Scheme by ACS-COT(Flottemesch 2017)
			Nijishima 2018	2018	2011 Field Triage Decision Scheme by ACS-COT(Nijishima 2018)
			Nijishima 2017	2017	2011 Field Triage Decision Scheme by ACS-COT(Nijishima 2017)
			Hon 2020	2020	2011 Field Triage Decision Scheme by ACS-COT(Hon 2020)
			Lerner 2017	2017	2011 Field Triage Decision Scheme by ACS-COT(Lerner 2017)
			Barnett 2013	2013	2011 Field Triage Decision Scheme by ACS-COT (Barnett 2013)
			Parikh 2017	2017	2011 Field Triage Decision Scheme by ACS-COT(Parikh 2017)
			Flottemesch 2017	2017	2011 Field Triage Decision Scheme by ACS-COT(Flottemesch 2017)
			Brown 2011	2011	2006 Field Triage Decision Scheme, based on ACS-COT (Brown 2011)
			West 1986	1986	Orange County Triage Criteria (no reference for this criteria given, so cite West 1986)
			Bosson	2019	Los Angeles County EMS Agency (2012). Reference No. 506.1 Trauma Triage Decision Scheme (included in JM library)
		Ejection (partial or complete) from motorized vehicle or livestock	Nijishima 2018	2018	Sacramento County Trauma Triage Tool/ Sacramento County Trauma Triage Criteria (in Nijishima 2018 article. Sacramento EMS providers Ref online (see List of tools Sheet for reference)
		Motorcycle Crash victim ejection	Lerner 2017	2017	1999 Field Triage decision Scheme by ACS-COT (Lerner2017)
			Lerner 2011	2011	1999 FTDS guidelines (Lerner2011)
		Transport incident	Dinh 2012	2012	Trauma Triage Tool - Major Trauma Criteria (MIST) (Dinh 2012);
		Death in same vehicle	Dinh 2012,	2012	Trauma Triage Tool - Major Trauma Criteria (MIST) (Dinh 2012);
			Knopp 1988	1988	Knopp Mechanism of Injury Criteria (Knopp 1988)
			Shawhan 2015	2015	Pierce County pre-hospital trauma triage procedures (Shawhan 2015)
			Lehmann 2009	2009	Pierce County Prehospital Trauma Triage Guidelines (Lehmann 2009)
			Lehmann 2007	2007	Pierce County (WA) prehospital trauma triage guidelines (Lehmann 2007)
			Hamada 2014	2014	French Vittel Criteria (Hamada 2014)
			Zimmer-Gembeck 1995	1995	Portland Mandatory Triage Criteria (Zimmer-Gembeck 1995) /Triage Criteria by Oregon (Zimmer-Gembeck 1995)
			Lerner 2017	2017	1999 Field Triage decision Scheme by ACS-COT (Lerner2017)
			Lerner 2011	2011	1999 FTDS guidelines (Lerner2011)
			Cox 2012	2012	Victorian state prehospital trauma triage criteria (Cox 2012)
			Long 1986	1986	Trauma Score and mechanism of injury (Long 1986)
			Bouzat 2015	2015	French Vittel Criteria & New TRENAU Grading system (Bouzat 2015);
			Rubenson Wahlin 2016	2016	Triage protocol of Sweden (no further reference given. Cite Rubenson Wahlin 2016)
			West 1986	1986	Orange County Triage Criteria (no reference for this criteria given, so cite West 1986)
			Andrews	2021	Queensland Ambulance Service's clinical practice guideline: Pre-hospital traima by-pass. Reference: Clinical Quality & Patient Safety Unit., Clinical practice guideline: trauma/pre-hospital trauma by-pass. Brisbane: Queensland Ambulance Service 2019. In JM Endnote
			Bischoff	2021	Ontario provincial prehospital trauma triage guidelines Ontario MoH Guidelines 2021 (included in JM library).
			Bosson	2019	Los Angeles County EMS Agency (2012). Reference No. 506.1 Trauma Triage Decision Scheme (included in JM library)
			Meyers	2019	Trauma Triage Destination Plans (TTDPs) North Carolina (Ref: The North Carolina Office of Emergenct Medical Services. NC EMS Triage and Destination Plans 2019 Ref in JM Library)
		Death or serious injury to other occupant in same car	Bond 1997	1997	Mechanism of Injury criteria proposed by EMS (any positive = major trauma) (Bond 1997)/Mechanism of injury combined with PHI
		Death in same passenger compartment	Lerner 2011	2011	2006 Field Triage Decision Scheme, based on ACS-COT (from Lerner 2011)
			Brown 2011	2011	2006 Field Triage Decision Scheme, based on ACS-COT (Brown 2011)
			Newgard 2012	2012	2006 Field Triage Decision Scheme by ACS-COT(Newgard 2012)
			Cotte 2016	2016	French Vittel Criteria (Cotte 2016)
			Davidson 2014	2014	2012 CDC Guidelines for Field Triage of Injured Patients (Davidson 2014)
			Gage 2012	2012	2006 Field Triage Decision Scheme by ASC-COT (Gage 2012)
			Newgard 2016	2016	2006 Field Triage Decision Scheme by ACS-COT(Newgard 2016)
			Brown 2015	2015	2011 Field Triage Decision Scheme by ACS-COT (Brown 2015)
			Newgard 2011	2011	2006 Field Triage Decision Schemeby ACS-COT (Newgard 2011)
			Scheetz 2011	2011	2006 Field Triage Decision Scheme by ACS-COT(Scheetz 2011)
			Scheetz 2012	2012	2006 Field Triage Decision Scheme by ACS-COT(Scheetz 2012)
			Newgard 2013	2013	2006 Field Triage Decision Scheme by ACS-COT (Newgard 2013)
			Newgard 2019	2019	2006 Field Triage Decision Scheme by ACS-COT (Newgard 2019)
			Lerner 2017	2017	2006 Field Triage Decision Scheme by ACS-COT(Lerner 2017)
			Newgard 2016	2016	2006 Field Triage Decision Scheme by ACS-COT(Newgard 2016)
			Flottemesch 2017	2017	2006 Field Triage Decision Scheme by ACS-COT(Flottemesch 2017)
			Nijishima 2018	2018	2011 Field Triage Decision Scheme by ACS-COT(Nijishima 2018)
			Nijishima 2018	2018	Sacramento County Trauma Triage Tool/ Sacramento County Trauma Triage Criteria (in Nijishima 2018 article. Sacramento EMS providers Ref online (see List of tools Sheet for reference)
			Barnett 2013	2013	2011 Field Triage Decision Scheme by ACS-COT (Barnett 2013)
			Nijishima 2017	2017	2011 Field Triage Decision Scheme by ACS-COT(Nijishima 2017)
			Hon 2020	2020	2011 Field Triage Decision Scheme by ACS-COT(Hon 2020)
			Lerner 2017	2017	2011 Field Triage Decision Scheme by ACS-COT(Lerner 2017)
			Parikh 2017	2017	2011 Field Triage Decision Scheme by ACS-COT(Parikh 2017)
			Flottemesch 2017	2017	2011 Field Triage Decision Scheme by ACS-COT(Flottemesch 2017)
			Vinjevoll 2018	2018	New trauma team activation tool for central norway trauma system (Vinjevoll 2018)
			Hansen	2022	Regional trauma triage guideline (reference not provided, cite Hansen 2022)
		MVC with death of occupant	Kann 2007	2007	1999 Field Triage decision Scheme by ACS-COT (Kann 2007)
		Steering wheel deformity	Bond 1997	1997	Mechanism of Injury criteria proposed by EMS (any positive = major trauma) (Bond 1997)/Mechanism of injury combined with PHI
			Dinh 2012	2012	Trauma Triage Tool - Major Trauma Criteria (MIST) (Dinh 2012);
		Vehicle telemetry data consistent with high risk of injury	Lerner 2011	2011	2006 Field Triage Decision Scheme, based on ACS-COT (from Lerner 2011)
			Gage 2012	2012	2006 Field Triage Decision Scheme by ASC-COT (Gage 2012)
			Newgard 2016	2016	2006 Field Triage Decision Scheme by ACS-COT(Newgard 2016)
			Newgard 2012	2012	2006 Field Triage Decision Scheme by ACS-COT(Newgard 2012)
			Newgard 2011	2011	2006 Field Triage Decision Schemeby ACS-COT (Newgard 2011)
			Scheetz 2011	2011	2006 Field Triage Decision Scheme by ACS-COT(Scheetz 2011)
			Scheetz 2012	2012	2006 Field Triage Decision Scheme by ACS-COT(Scheetz 2012)
			Newgard 2013	2013	2006 Field Triage Decision Scheme by ACS-COT (Newgard 2013)
			Brown 2015	2015	2011 Field Triage Decision Scheme by ACS-COT (Brown 2015)
			Newgard 2019	2019	2006 Field Triage Decision Scheme by ACS-COT (Newgard 2019)
			Davidson 2014	2014	2012 CDC Guidelines for Field Triage of Injured Patients (Davidson 2014)
			Lerner 2017	2017	2006 Field Triage Decision Scheme by ACS-COT(Lerner 2017)
			Newgard 2016	2016	2006 Field Triage Decision Scheme by ACS-COT(Newgard 2016)
			Flottemesch 2017	2017	2006 Field Triage Decision Scheme by ACS-COT(Flottemesch 2017)
			Nijishima 2018	2018	2011 Field Triage Decision Scheme by ACS-COT(Nijishima 2018)
			Nijishima 2017	2017	2011 Field Triage Decision Scheme by ACS-COT(Nijishima 2017)
			Hon 2020	2020	2011 Field Triage Decision Scheme by ACS-COT(Hon 2020)
			Barnett 2013	2013	2011 Field Triage Decision Scheme by ACS-COT (Barnett 2013)
			Lerner 2017	2017	2011 Field Triage Decision Scheme by ACS-COT(Lerner 2017)
			Parikh 2017	2017	2011 Field Triage Decision Scheme by ACS-COT(Parikh 2017)
			Flottemesch 2017	2017	2011 Field Triage Decision Scheme by ACS-COT(Flottemesch 2017)
			Brown 2011	2011	2006 Field Triage Decision Scheme, based on ACS-COT (Brown 2011)
			Bosson	2019	Los Angeles County EMS Agency (2012). Reference No. 506.1 Trauma Triage Decision Scheme (included in JM library)
			Meyers	2019	Trauma Triage Destination Plans (TTDPs) North Carolina (Ref: The North Carolina Office of Emergenct Medical Services. NC EMS Triage and Destination Plans 2019 Ref in JM Library)
		Prolonged extrication or high energy transfer	Lehmann 2007	2007	Pierce County (WA) prehospital trauma triage guidelines (Lehmann 2007)
		Prolonged extrication	West 1986	1986	Orange County Triage Criteria (no reference for this criteria given, so cite West 1986)
		>30 min extrication time	Knopp 1988	1988	Knopp Mechanism of Injury Criteria (Knopp 1988)
			Cox 2012	2012	Victorian state prehospital trauma triage criteria (Cox 2012)
		>20 minute extrication time	Zimmer-Gembeck 1995	1995	Portland Mandatory Triage Criteria (Zimmer-Gembeck 1995) /Triage Criteria by Oregon (Zimmer-Gembeck 1995)
			Lerner 2017	2017	1999 Field Triage decision Scheme by ACS-COT (Lerner2017)
			Lehmann 2009	2009	Pierce County Prehospital Trauma Triage Guidelines (Lehmann 2009)
			Lerner 2011	2011	1999 FTDS guidelines (Lerner2011)
			Shawhan 2015	2015	Pierce County pre-hospital trauma triage procedures (Shawhan 2015)
			Long 1986	1986	Trauma Score and mechanism of injury (Long 1986)
			Kann 2007	2007	1999 Field Triage decision Scheme by ACS-COT (Kann 2007)
		Patients requiring extrication	Bosson	2019	Los Angeles County EMS Agency (2012). Reference No. 506.1 Trauma Triage Decision Scheme (included in JM library)
		Space violation	Long 1986	1986	Trauma Score and mechanism of injury (Long 1986)
		motorcyclist with blunt abdominal injury	Hedges 1987	1987	Kane's "revised" triage checklist (Hedges 1987)
		Patient side impact	Dinh 2012	2012	Trauma Triage Tool - Major Trauma Criteria (MIST) (Dinh 2012);
		Fracture of 1 proximal long bone sustained from motor vehicle crash	Werman 2011	2011	Ohio Geriatric Trauma Triage criteria (Werman 2011)
		Explosion	Cox 2012	2012	Victorian state prehospital trauma triage criteria (Cox 2012)
			Andrews	2021	Queensland Ambulance Service's clinical practice guideline: Pre-hospital traima by-pass. Reference: Clinical Quality & Patient Safety Unit., Clinical practice guideline: trauma/pre-hospital trauma by-pass. Brisbane: Queensland Ambulance Service 2019. In JM Endnote
	Trauma to the head		Van Rein 2019	2019	New tool based on Dutch National Ambulance Protocol (Van Rein 2019)
		Focal blunt trauma to head or torso	Dinh 2012	2012	Trauma Triage Tool - Major Trauma Criteria (MIST) (Dinh 2012);
		Serious TBI	Newgard 2016	2016	Unnamed prehospital tool to identify older adults with ISS >15 (Newgard 2016)
	Suicide attempt		Van Rein 2019	2019	New tool based on Dutch National Ambulance Protocol (Van Rein 2019)
	High voltage injury		Dinh 2012	2012	Trauma Triage Tool - Major Trauma Criteria (MIST) (Dinh 2012);
	Crush injury
		Crush injury excluding fingers/toes	Dinh 2012	2012	Trauma Triage Tool - Major Trauma Criteria (MIST) (Dinh 2012);
		crush injury	Brown 2015	2015	2011 Field Triage Decision Scheme by ACS-COT (Brown 2015)
		Severe crush injury	Vinjevoll 2018	2018	New trauma team activation tool for central norway trauma system (Vinjevoll 2018)
		serious crush injury	Cox 2012	2012	Victorian state prehospital trauma triage criteria (Cox 2012)
			Andrews	2021	Queensland Ambulance Service's clinical practice guideline: Pre-hospital traima by-pass. Reference: Clinical Quality & Patient Safety Unit., Clinical practice guideline: trauma/pre-hospital trauma by-pass. Brisbane: Queensland Ambulance Service 2019. In JM Endnote
	Any rapid deceleration mechanism that results in a large inertia change at impact		Dinh 2012	2012	Trauma Triage Tool - Major Trauma Criteria (MIST) (Dinh 2012);
		Victim thrown or projected	Hamada 2014	2014	French Vittel Criteria (Hamada 2014)
			Cotte 2016	2016	French Vittel Criteria (Cotte 2016)
			Bouzat 2015	2015	French Vittel Criteria & New TRENAU Grading system (Bouzat 2015);
		Impaled object to head, neck, torso	Davis 2017	2017	Community Regional Medical Center tiered trauma activation criteria derived from ACS-COT criteria (Davis 2017)
		Time sensitive extremity injury	Gage 2012	2012	2006 Field Triage Decision Scheme by ASC-COT (Gage 2012)
			Newgard 2016	2016	2006 Field Triage Decision Scheme by ACS-COT(Newgard 2016)
			Newgard 2011	2011	2006 Field Triage Decision Schemeby ACS-COT (Newgard 2011)
			Newgard 2012	2012	2006 Field Triage Decision Scheme by ACS-COT(Newgard 2012)
			Scheetz 2011	2011	2006 Field Triage Decision Scheme by ACS-COT(Scheetz 2011)
			Scheetz 2012	2012	2006 Field Triage Decision Scheme by ACS-COT(Scheetz 2012)
			Newgard 2013	2013	2006 Field Triage Decision Scheme by ACS-COT (Newgard 2013)
			Newgard 2019	2019	2006 Field Triage Decision Scheme by ACS-COT (Newgard 2019)
			Lerner 2017	2017	2006 Field Triage Decision Scheme by ACS-COT(Lerner 2017)
			Newgard 2016	2016	2006 Field Triage Decision Scheme by ACS-COT(Newgard 2016)
			Flottemesch 2017	2017	2006 Field Triage Decision Scheme by ACS-COT(Flottemesch 2017)
		Tourniquet needed to control extremity hemorrhage	Nijishima 2018	2018	Sacramento County Trauma Triage Tool/ Sacramento County Trauma Triage Criteria (in Nijishima 2018 article. Sacramento EMS providers Ref online (see List of tools Sheet for reference)
	Blast		Hamada 2014	2014	French Vittel Criteria (Hamada 2014)
			Cotte 2016	2016	French Vittel Criteria (Cotte 2016)
			Bouzat 2015;	2015;	French Vittel Criteria & New TRENAU Grading system (Bouzat 2015);
			Follin 2016	2016	Triage recommendations from the French Society of Emergency Medicine (Follin 2016)
	Heavy weight on patient >50KG		Ocak 2009	2009	New prehospital items not included in ACSCOT triage guidelines (Ocak 2009)
	About the injury
		Multiregion- add 3 if injuries in at least two regions	Dihn 2014	2014	Dihn Unnamed Risk Assessment (Dihn 2014)
		Blunt mechanism score 4; other mechanism score 0. Score <23=Major trauma.	Sewalt 2019;	2019;	Mechanism Glasgow Coma Scale, Age and Arterial Pressure (MGAP) (cited in Sewalt 2019);
		Blunt object	Tamim 2002	2002	Trauma Triage Scale (Tamim 2002)
		Blunt injury	Atiksawedparit	2019	Prehospital prediction of severe injury in road traffic injuries: A multicenter cross-sectional study
		Significant blunt injury to head, neck, chest, abdomen, axilla, or groin	Cox 2012	2012	Victorian state prehospital trauma triage criteria (Cox 2012)
		Blunt head injury associated with: suspected skull fracture, GCS<13, seizures, unequal pupils, or focal neurological deficit.	Bosson	2019	Los Angeles County EMS Agency (2012). Reference No. 506.1 Trauma Triage Decision Scheme (included in JM library)
		Injuries involving 2 or more of: head, neck, chest, abdomen, axilla, groin	Cox 2012	2012	Victorian state prehospital trauma triage criteria (Cox 2012)
		"All other traumatic mechanisms"	Shawhan 2015	2015	New two-tiered triage protocol (Shawhan 2015)
Physiologic characteristics
	Systolic blood pressure		Van Rein 2019;	2019;	New tool based on Dutch National Ambulance Protocol (Van Rein 2019);
			Dinh 2012;	2012;	Major Trauma Criteria (MIST) (Dinh 2012);
			Bouzat 2015;	2015;	French Vittel Criteria & New TRENAU Grading system (bouzat 2015);
			Vinjevoll 2018;	2018;	New trauma team activation tool for central norway trauma system (Vinjevoll 2018);
			Follin 2016;	2016;	Triage recommendations from the French Society of Emergency Medicine (Follin 2016);
			Ocak 2009;	2009;	ASCOt (Ocak 2009);
			Gray 1997	1997	Circulation, Respiration, Abdomen, Motor, Speech (CRAMS) (Gray 1997)
			Sewalt 2019;	2019;	Circulation, Respiration, Abdomen, Motor, Speech (CRAMS) (cited in Sewalt 2019); Prehopsital Index (PHI) (cited in Sewalt 2019); Triage Revised Trauma Score (T-RTS) (cited in Sewalt 2019); Triage Revised Trauma Score (T-RTS) (cited in Sewalt 2019); Physiologic Severity Score (PSS) (cited in Sewalt 2019); Mechanism Glasgow Coma Scale, Age and Arterial Pressure (MGAP) (cited in Sewalt 2019); the mo…
			Hedges 1987	1987	Circulation, Respiration, Abdomen, Motor, Speech (CRAMS) (Hedges 1987)
			Champion 1989	1989	Trauma Score (Champion 1989)
			Newgard 2017	2017	2006 Field Triage Decision scheme (Newgard 2017, the reference Newgard gives for the actual guidelines is Sasser (2009);
			Knopp 1988	1988	Trauma Score (Knopp 1988)
			Brown 2011	2011	2006 Field Triage Decision Scheme, based on ACS-COT (Brown 2011)
			Lerner 2011	2011	2006 Field Triage Decision Scheme, based on ACS-COT (from Lerner 2011)
			Hamada 2014	2014	French Vittel Criteria (Hamada 2014)
			Cotte 2016	2016	French Vittel Criteria (Cotte 2016)
			Zimmer-Gembeck 1995	1995	Portland Mandatory Triage Criteria (Zimmer-Gembeck 1995) /Triage Criteria by Oregon (Zimmer-Gembeck 1995)
			Hedges 1987	1987	Prehospital Index (PHI) (Hedges 1987)
			Tamim 2002	2002	Prehospital Index (PHI) (Tamim 2002)
			Sturms 2006	2006	Triage-revised trauma score (Sturms 2006)
			Lerner 2017	2017	1999 Field Triage decision Scheme by ACS-COT (Lerner2017)
			Lerner 2011	2011	1999 FTDS guidelines (Lerner2011)
			Bond 1997	1997	Prehospital Index (PHI) (Bond 1997)
			Gage 2012	2012	2006 Field Triage Decision Scheme by ASC-COT (Gage 2012)
			Hedges 1987	1987	Kane's "revised" triage checklist (Hedges 1987)
			Brown 2015	2015	2011 Field Triage Decision Scheme by ACS-COT (Brown 2015)
			Hedges 1987	1987	RSG score (Respiratory, SBP, GCS) (Hedges 1987)
			Newgard 2012	2012	2006 Field Triage Decision Scheme by ACS-COT(Newgard 2012)
			Hedges 1987	1987	Respiratory/systolic blood pressure/motor response score (Hedges 1987) / RSM (Respiratory SBP Motor) score (Hedges 1987)
			Newgard 2016	2016	2006 Field Triage Decision Scheme by ACS-COT(Newgard 2016)
			Newgard 2011	2011	2006 Field Triage Decision Schemeby ACS-COT (Newgard 2011)
			Scheetz 2011	2011	2006 Field Triage Decision Scheme by ACS-COT(Scheetz 2011)
			Scheetz 2012	2012	2006 Field Triage Decision Scheme by ACS-COT(Scheetz 2012)
			Newgard 2013	2013	2006 Field Triage Decision Scheme by ACS-COT (Newgard 2013)
			Newgard 2019	2019	2006 Field Triage Decision Scheme by ACS-COT (Newgard 2019)
			Lerner 2017	2017	2006 Field Triage Decision Scheme by ACS-COT(Lerner 2017)
			Newgard 2016	2016	2006 Field Triage Decision Scheme by ACS-COT(Newgard 2016)
			Flottemesch 2017	2017	2006 Field Triage Decision Scheme by ACS-COT(Flottemesch 2017)
			Nijishima 2018	2018	2011 Field Triage Decision Scheme by ACS-COT(Nijishima 2018)
			Nijishima 2017	2017	2011 Field Triage Decision Scheme by ACS-COT(Nijishima 2017)
			Hon 2020	2020	2011 Field Triage Decision Scheme by ACS-COT(Hon 2020)
			Lerner 2017	2017	2011 Field Triage Decision Scheme by ACS-COT(Lerner 2017)
			Parikh 2017	2017	2011 Field Triage Decision Scheme by ACS-COT(Parikh 2017)
			Flottemesch 2017	2017	2011 Field Triage Decision Scheme by ACS-COT(Flottemesch 2017)
			Barnett 2013	2013	2011 Field Triage Decision Scheme by ACS-COT (Barnett 2013)
			Kann 2007	2007	1999 Field Triage Decision Scheme by ACS-COT(Kann 2007)
			Davidson 2014	2014	2012 CDC Guidelines for Field Triage of Injured Patients (Davidson 2014)
			Cox 2012	2012	Victorian state prehospital trauma triage criteria (Cox 2012)
			Lehmann 2009	2009	Simplified Triage System (Lehmann 2009)
			Lehmann 2007	2007	Pierce County (WA) prehospital trauma triage guidelines (Lehmann 2007)
			Lehmann 2009	2009	Pierce County Prehospital Trauma Triage Guidelines (Lehmann 2009)
			Shawhan 2015	2015	Pierce County pre-hospital trauma triage procedures (Shawhan 2015)
			Long 1986	1986	Trauma Score (Long 1986)
			Baxt 1990	1990	Trauma Triage Rule (Baxt 1990)
			Kondo 2011	2011	Glasgow coma scale, age, systolic blood pressure (GAP) (Kondo 2011 also Llompart 2017)
			Andrews	2021	Queensland Ambulance Service's clinical practice guideline: Pre-hospital traima by-pass. Reference: Clinical Quality & Patient Safety Unit., Clinical practice guideline: trauma/pre-hospital trauma by-pass. Brisbane: Queensland Ambulance Service 2019. In JM Endnote
			Atiksawedparit	2019	Prehospital prediction of severe injury in road traffic injuries: A multicenter cross-sectional study
		Systolic blood pressure <90mm HG	Van Rein 2019	2016	New tool based on Dutch National Ambulance Protocol (Van Rein 2019);
			Dinh 2012	2012	Major Trauma Criteria (MIST) (Dinh 2012);
			Shawhan 2015	2015	Pierce County pre-hospital trauma triage procedures (Shawhan 2015)
			Lehmann 2009	2009	Pierce County Prehospital Trauma Triage Guidelines (Lehmann 2009)
			Ocak 2009,	2009	ASCOt (Ocak 2009);
			Bouzat 2015,	2015	French Vittel Criteria & New TRENAU Grading system (Bouzat 2015);
			Vinjevoll 2018,	2018	New trauma team activation tool for central norway trauma system (Vinjevoll 2018);
			Lerner 2011	2011	2006 Field Triage Decision Scheme, based on ACS-COT (from Lerner 2011)
			Davidson 2014	2014	2012 CDC Guidelines for Field Triage of Injured Patients (Davidson 2014)
			Gage 2012	2012	2006 Field Triage Decision Scheme by ASC-COT (Gage 2012)
			Brown 2011	2011	2006 Field Triage Decision Scheme, based on ACS-COT (Brown 2011)
			Zimmer-Gembeck 1995	1995	Portland Mandatory Triage Criteria (Zimmer-Gembeck 1995) /Triage Criteria by Oregon (Zimmer-Gembeck 1995)
			Lehmann 2007	2007	Pierce County (WA) prehospital trauma triage guidelines (Lehmann 2007)
			Brown 2015	2015	2011 Field Triage Decision Scheme by ACS-COT (Brown 2015)
			Hamada 2014	2014	French Vittel Criteria (Hamada 2014)
			Newgard 2016	2016	2006 Field Triage Decision Scheme by ACS-COT(Newgard 2016)
			Cotte 2016	2016	French Vittel Criteria (Cotte 2016)
			Newgard 2012	2012	2006 Field Triage Decision Scheme by ACS-COT(Newgard 2012)
			Newgard 2011	2011	2006 Field Triage Decision Schemeby ACS-COT (Newgard 2011)
			Scheetz 2011	2011	2006 Field Triage Decision Scheme by ACS-COT(Scheetz 2011)
			Scheetz 2012	2012	2006 Field Triage Decision Scheme by ACS-COT(Scheetz 2012)
			Newgard 2013	2013	2006 Field Triage Decision Scheme by ACS-COT (Newgard 2013)
			Newgard 2019	2019	2006 Field Triage Decision Scheme by ACS-COT (Newgard 2019)
			Lerner 2017	2017	2006 Field Triage Decision Scheme by ACS-COT(Lerner 2017)
			Newgard 2016	2016	2006 Field Triage Decision Scheme by ACS-COT(Newgard 2016)
			Flottemesch 2017	2017	2006 Field Triage Decision Scheme by ACS-COT(Flottemesch 2017)
			Lerner 2017	2017	1999 Field Triage decision Scheme by ACS-COT (Lerner2017)
			Lerner 2011	2011	1999 FTDS guidelines (Lerner2011)
			Nijishima 2018	2018	2011 Field Triage Decision Scheme by ACS-COT(Nijishima 2018)
			Nijishima 2018	2018	Sacramento County Trauma Triage Tool/ Sacramento County Trauma Triage Criteria (in Nijishima 2018 article. Sacramento EMS providers Ref online (see List of tools Sheet for reference)
			Barnett 2013	2013	2011 Field Triage Decision Scheme by ACS-COT (Barnett 2013)
			Nijishima 2017	2017	2011 Field Triage Decision Scheme by ACS-COT(Nijishima 2017)
			Hon 2020	2020	2011 Field Triage Decision Scheme by ACS-COT(Hon 2020)
			Lerner 2017	2017	2011 Field Triage Decision Scheme by ACS-COT(Lerner 2017)
			Parikh 2017	2017	2011 Field Triage Decision Scheme by ACS-COT(Parikh 2017)
			Flottemesch 2017	2017	2011 Field Triage Decision Scheme by ACS-COT(Flottemesch 2017)
			Matsushima 2016	2016	Unnamed motor vehicle intrusion protocol (Matsushima 2016)
			Kann 2007	2007	1999 Field Triage Decision Scheme by ACS-COT(Kann 2007)
			Follin 2016	2016	Triage recommendations from the French Society of Emergency Medicine (Follin 2016)
			Rubenson Wahlin 2016	2016	Triage protocol of Sweden (no further reference given. Cite Rubenson Wahlin 2016)
			West 1986	1986	Orange County Triage Criteria (no reference for this criteria given, so cite West 1986)
			Bischoff	2021	Ontario provincial prehospital trauma triage guidelines Ontario MoH Guidelines 2021 (included in JM library).
			Bosson	2019	Los Angeles County EMS Agency (2012). Reference No. 506.1 Trauma Triage Decision Scheme (included in JM library)
			Hansen	2022	Regional trauma triage guideline (reference not provided, cite Hansen 2022)
			Meyers	2019	Trauma Triage Destination Plans (TTDPs) North Carolina (Ref: The North Carolina Office of Emergenct Medical Services. NC EMS Triage and Destination Plans 2019 Ref in JM Library)
			Yeung	2022	Prehospital trauma diversion protocol Hong Kong (Ref: Leung 2010 in JM Endnote)
		SBP <90 or >2 second capillary refill in pediatric patients (<15 years old)	Lehmann 2009	2009	Pierce County Prehospital Trauma Triage Guidelines (Lehmann 2009)
			Shawhan 2015	2015	Pierce County pre-hospital trauma triage procedures (Shawhan 2015)
		SBP <90 or absent radial pulse with present carotid pulse	Ichwan 2015	2015	State of Ohio Adult triage criteria <70 y / Ohio Adult trauma triage guidelines
		SBP <90 with blunt thoracic trauma	Hedges 1987	1987	Kane's "revised" triage checklist (Hedges 1987)
		SBP >100 score 0; SBP 86-100 score 1; SBP 75-85 score 2; SBP <74 score 5; Scores 4-20=Major trauma.	Tamim 2002	2002	Prehospital Index (PHI) (Tamim 2002)
			Bond 1997	1997	Prehospital Index (PHI) (Bond 1997)
			Hedges 1987	1987	Prehospital Index (PHI) (Hedges 1987)
			Sewalt 2019;	2019;	Prehospital Index (PHI) (cited in Sewalt 2019);
		1=yes to any of the following: RR<10 or >29, SBP <90, GCS <13	Hedges 1987	1987	RSG score (Respiratory, SBP, GCS) (Hedges 1987)
		Resp rate:10-24=4, 25-35=3, >35=2,<10=1, 0=0. SBP: >90=4, 70-90=3, 50-60=2, <50=1, 0=0. Motor: None=0, extension/flexion with pain=1, withdrawal from pain =2 purposeful movement in response to pain=3, oberying commands= 4	Hedges 1987	1987	Respiratory/systolic blood pressure/motor response score (Hedges 1987) / RSM (Respiratory SBP Motor) score (Hedges 1987)
		SBP >89 score 4; SBP 76-89 score 3; SBP 50-75 score 2; SBP 1-49 score 1; No pulse score 0; Scores <11=Major trauma.	Sewalt 2019;	2019;	Triage Revised Trauma Score (T-RTS) (cited in Sewalt 2019);
			Gray 1997	1997	Triage Revised Trauma Score (T-RTS) (Gray 1997)
			Champion 1989	1989	Triage Revised Trauma Score (T-RTS) (Champion 1989)
		SBP >90 score 4; SBP 70-90 score 3; SBP 50-69 score 2; SBP <50 score 1; No pulse score 0; Scores <6=Major trauma.	Sewalt 2019;	2019;	Physiologic Severity Score (PSS) (cited in Sewalt 2019);
		SBP >90 score 4; SBP 70-90 score 3; SBP 50-69 score 2; SBP <50 score 1; No pulse score 0;	Champion 1989	1989	Trauma Score (Champion 1989)
			Long 1986	1986	Trauma Score (Long 1986)
			Knopp 1988	1988	Trauma Score
			Champion 1989	1989	Trauma Score (Champion 1989)
		SBP >120 score 5; SBP 60-120 score 3; SBP <60 score 0; Scores <23=Major trauma.	Sewalt 2019;	2019;	Mechanism Glasgow Coma Scale, Age and Arterial Pressure (MGAP) (cited in Sewalt 2019);
		SBP >=200 score 2; SBP 160-199 score 1; SBP 110-159 score 0; SBP 130-159 score 3; SBP 90-109 score 1;SBP 80-89 score 2; SBP <=79 score 4; Scores >13=Major trauma.	Sewalt 2019;	2019;	the modified Rapid Emergency Medicine Score (mREMS) (cited in Sewalt 2019);
		SBP >89 score 4; SBP 50-89 score 3; SBP 1-49 score 2; SBP 0 score 1; Scores ?=Major trauma.	Sewalt 2019;	2019;	Kampala Trauma Score (KTS) (cited in Sewalt 2019);
		SBP <100 and normal capilary refill= 2, delayed capillary refill or 85<SBP<100 = 1, no cap refill or SBP < 85 = 0	Hedges 1987	1987	Circulation, Respiration, Abdomen, Motor, Speech (CRAMS) (Hedges 1987)
			Gray 1997	1997	Circulation, Respiration, Abdomen, Motor, Speech (CRAMS) (Gray 1997)
		SBP <110	Matsushima 2016	2016	Unnamed motor vehicle intrusion protocol (Matsushima 2016)
			Newgard 2016	2016	Unnamed prehospital tool to identify older adults with ISS >15 (Newgard 2016)
		>=200 SBP	Newgard 2016	2016	Unnamed prehospital tool to identify older adults with ISS >15 (Newgard 2016)
		SBP <85	Baxt 1990	1990	Trauma Triage Rule (Baxt 1990)
		Confirmed blood pressure <90 at any point in adults or age-specific hypotension in children	Davis 2017	2017	Community Regional Medical Center tiered trauma activation criteria derived from ACS-COT criteria (Davis 2017)
		Hypotension (SBP <=90) or age appropriate hypotension for pediatrics	Shawhan 2015	2015	New two-tiered triage protocol (Shawhan 2015)
		SBP <100	Cox 2012	2012	Victorian state prehospital trauma triage criteria (Cox 2012)
			Lehmann 2009	2009	Simplified Triage System (Lehmann 2009)
			Lehmann 2007	2007	Simplified Triage System (Lehmann 2007)
		SBP <100mmHg, or absent radial pulse with present carotid pulse	Werman 2011	2011	Ohio Geriatric Trauma Triage criteria (Werman 2011)
		SBP <110 if over 65 yrs	Lerner 2017	2017	2011 Field Triage Decision Scheme by ACS-COT(Lerner 2017)
			Barnett 2013	2013	2011 Field Triage Decision Scheme by ACS-COT (Barnett 2013)
			Parikh 2017	2017	2011 Field Triage Decision Scheme by ACS-COT(Parikh 2017)
			Flottemesch 2017	2017	2011 Field Triage Decision Scheme by ACS-COT(Flottemesch 2017)
			Nijishima 2018	2018	2011 Field Triage Decision Scheme by ACS-COT(Nijishima 2018)
		SBP >120mmHg 6 points; 60-120mmHg 4 points	Kondo 2011	2011	Glasgow coma scale, age, systolic blood pressure (GAP) (Kondo 2011 also Llompart 2017)
	Glasgow Coma Score (GCS)		Van Rein 2019;	2019	New tool based on Dutch National Ambulance Protocol (Van Rein 2019);
			Ocak 2009;	2009	ASCOT (Ocak 2009);
			Bouzat 2015;	2015	French Vittel Criteria & New TRENAU Grading system (Bouzat 2015);
			Newgard 2017;	2017	2006 Field Triage Decision scheme (Newgard 2017, the reference Newgard gives for the actual guidelines is Sasser (2009);
			Follin 2016;	2016	Triage recommendations from the French Society of Emergency Medicine (Follin 2016);
			Voskens 2018;	2018	Dutch Field Triage protocol, based on the ACS-COT (American College of Surgeons Committee on Trauma)) (Voskens 2018);
			Zimmer-Gembeck 1995	1995	Portland Mandatory Triage Criteria (Zimmer-Gembeck 1995) /Triage Criteria by Oregon (Zimmer-Gembeck 1995)
			van Laarhoven 2014;	2014	Dutch Field Triage protocol, based on the ACS-COT (American College of Surgeons Committee on Trauma)) for high energy trauma (van Laarhoven 2014);
			Lerner 2017	2017	1999 Field Triage decision Scheme by ACS-COT (Lerner2017)
			Lerner 2011	2011	1999 FTDS guidelines (Lerner2011)
			Knopp 1988	1988	Trauma Score (Knopp)
			Hedges 1987	1987	RSG score (Respiratory, SBP, GCS) (Hedges 1987)
			Sturms 2006	2006	Triage-revised trauma score (Sturms 2006)
			Vinjevoll 2018;	2018	New trauma team activation tool for central norway trauma system (Vinjevoll 2018);
			Gage 2012	2012	2006 Field Triage Decision Scheme by ASC-COT (Gage 2012)
			Kann 2007	2007	1999 Field Triage Decision Scheme by ACS-COT(Kann 2007)
			Brown 2015	2015	2011 Field Triage Decision Scheme by ACS-COT (Brown 2015)
			Newgard 2012	2012	2006 Field Triage Decision Scheme by ACS-COT(Newgard 2012)
			Gray 1997	1997	Triage Revised Trauma Score (T-RTS) (Gray 1997)
			Newgard 2016	2016	2006 Field Triage Decision Scheme by ACS-COT(Newgard 2016)
			Newgard 2011	2011	2006 Field Triage Decision Schemeby ACS-COT (Newgard 2011)
			Scheetz 2011	2011	2006 Field Triage Decision Scheme by ACS-COT(Scheetz 2011)
			Scheetz 2012	2012	2006 Field Triage Decision Scheme by ACS-COT(Scheetz 2012)
			Newgard 2013	2013	2006 Field Triage Decision Scheme by ACS-COT (Newgard 2013)
			Newgard 2019	2019	2006 Field Triage Decision Scheme by ACS-COT (Newgard 2019)
			Lerner 2017	2017	2006 Field Triage Decision Scheme by ACS-COT(Lerner 2017)
			Newgard 2016	2016	2006 Field Triage Decision Scheme by ACS-COT(Newgard 2016)
			Flottemesch 2017	2017	2006 Field Triage Decision Scheme by ACS-COT(Flottemesch 2017)
			Barnett 2013	2013	2011 Field Triage Decision Scheme by ACS-COT (Barnett 2013)
			Nijishima 2018	2018	2011 Field Triage Decision Scheme by ACS-COT(Nijishima 2018)
			Nijishima 2017	2017	2011 Field Triage Decision Scheme by ACS-COT(Nijishima 2017)
			Hon 2020	2020	2011 Field Triage Decision Scheme by ACS-COT(Hon 2020)
			Lerner 2017	2017	2011 Field Triage Decision Scheme by ACS-COT(Lerner 2017)
			Parikh 2017	2017	2011 Field Triage Decision Scheme by ACS-COT(Parikh 2017)
			Flottemesch 2017	2017	2011 Field Triage Decision Scheme by ACS-COT(Flottemesch 2017)
			Champion 1989	1989	Trauma Score (Champion 1989)
			Lehmann 2007	2007	Simplified Triage System (Lehmann 2007)
			Davidson 2014	2014	2012 CDC Guidelines for Field Triage of Injured Patients (Davidson 2014)
			Cox 2012	2012	Victorian state prehospital trauma triage criteria (Cox 2012)
			Lehmann 2009	2009	Simplified Triage System (Lehmann 2009)
			Lehmann 2007	2007	Pierce County (WA) prehospital trauma triage guidelines (Lehmann 2007)
			Hamada 2014	2014	French Vittel Criteria (Hamada 2014)
			Cotte 2016	2016	French Vittel Criteria (Cotte 2016)
			Shawhan 2015	2015	New two-tiered triage protocol (Shawhan 2015)
			Long 1986	1986	Trauma Score (Long 1986)
			Sewalt 2019;	2019	Circulation, Respiration, Abdomen, Motor, Speech (CRAMS) (cited in Sewalt 2019); Prehopsital Index (PHI) (cited in Sewalt 2019); Triage Revised Trauma Score (T-RTS) (cited in Sewalt 2019); Triage Revised Trauma Score (T-RTS) (cited in Sewalt 2019); Physiologic Severity Score (PSS) (cited in Sewalt 2019); Mechanism Glasgow Coma Scale, Age and Arterial Pressure (MGAP) (cited in Sewalt 2019); the mo…
			Kondo 2011	2011	Glasgow coma scale, age, systolic blood pressure (GAP) (Kondo 2011 also Llompart 2017)
			Atiksawedparit	2019	Prehospital prediction of severe injury in road traffic injuries: A multicenter cross-sectional study
		GCS<14	Brown 2011	2011	2006 Field Triage Decision Scheme, based on ACS-COT (Brown 2011)
			Lerner 2011	2011	2006 Field Triage Decision Scheme, based on ACS-COT (from Lerner 2011)
			Ichwan 2015	2015	State of Ohio Adult triage criteria <70 y / Ohio Adult trauma triage guidelines
			Brown 2015	2015	2011 Field Triage Decision Scheme by ACS-COT (Brown 2015)
			Newgard 2012	2012	2006 Field Triage Decision Scheme by ACS-COT(Newgard 2012)
			Ocak 2009;	2009	ASCOT (Ocak 2009)
			Vasallo 2017	2017	Modified Physiological Triage Tool (MPTT) (Vassallo 2017)
			Gage 2012	2012	2006 Field Triage Decision Scheme by ASC-COT (Gage 2012)
			Newgard 2016	2016	2006 Field Triage Decision Scheme by ACS-COT(Newgard 2016)
			Newgard 2011	2011	2006 Field Triage Decision Schemeby ACS-COT (Newgard 2011)
			Scheetz 2011	2011	2006 Field Triage Decision Scheme by ACS-COT(Scheetz 2011)
			Scheetz 2012	2012	2006 Field Triage Decision Scheme by ACS-COT(Scheetz 2012)
			Newgard 2013	2013	2006 Field Triage Decision Scheme by ACS-COT (Newgard 2013)
			Newgard 2019	2019	2006 Field Triage Decision Scheme by ACS-COT (Newgard 2019)
			Lerner 2017	2017	2006 Field Triage Decision Scheme by ACS-COT(Lerner 2017)
			Newgard 2016	2016	2006 Field Triage Decision Scheme by ACS-COT(Newgard 2016)
			Flottemesch 2017	2017	2006 Field Triage Decision Scheme by ACS-COT(Flottemesch 2017)
			Newgard 2017;	2017;	2006 Field Triage Decision scheme (Newgard 2017, the reference Newgard gives for the actual guidelines is Sasser (2009);
			Barnett 2013	2013	2011 Field Triage Decision Scheme by ACS-COT (Barnett 2013)
			Nijishima 2018	2018	2011 Field Triage Decision Scheme by ACS-COT(Nijishima 2018)
			Nijishima 2018	2018	Sacramento County Trauma Triage Tool/ Sacramento County Trauma Triage Criteria (in Nijishima 2018 article. Sacramento EMS providers Ref online (see List of tools Sheet for reference)
			Nijishima 2017	2017	2011 Field Triage Decision Scheme by ACS-COT(Nijishima 2017)
			Lehmann 2009	2009	Simplified Triage System (Lehmann 2009)
			Hon 2020	2020	2011 Field Triage Decision Scheme by ACS-COT(Hon 2020)
			Lerner 2017	2017	2011 Field Triage Decision Scheme by ACS-COT(Lerner 2017)
			Parikh 2017	2017	2011 Field Triage Decision Scheme by ACS-COT(Parikh 2017)
			Davidson 2014	2014	2012 CDC Guidelines for Field Triage of Injured Patients (Davidson 2014)
			Flottemesch 2017	2017	2011 Field Triage Decision Scheme by ACS-COT(Flottemesch 2017)
			Rubenson Wahlin 2016	2016	Triage protocol of Sweden (no further reference given. Cite Rubenson Wahlin 2016)
			Yeung	2022	Prehospital trauma diversion protocol Hong Kong (Ref: Leung 2010 in JM Endnote)
		GCS <=14 in trauma patient with known/ suspected TBI (TBI defined as indication the brain has suffered an injury caused by an external force, including but not limited to: decrease in level of consciousness; Unequal pupils; Blurred vision; Severe or persistent headache; Nausea or vomiting; Change in neurological status).	Werman 2011	2011	Ohio Geriatric Trauma Triage criteria (Werman 2011)
		GCS <10	Davis 2017	2017	Community Regional Medical Center tiered trauma activation criteria derived from ACS-COT criteria (Davis 2017)
		GCS <=10	West 1986	1986	Orange County Triage Criteria (no reference for this criteria given, so cite West 1986)
		GCS <13	Hamada 2014	2014	French Vittel Criteria (Hamada 2014)
			Bouzat 2015,	2015	French Vittel Criteria & New TRENAU Grading system (Bouzat 2015); New TRENAU Grading system (Bouzat 2015);
			Cotte 2016	2016	French Vittel Criteria (Cotte 2016)
			Zimmer-Gembeck 1995	1995	Portland Mandatory Triage Criteria (Zimmer-Gembeck 1995) /Triage Criteria by Oregon (Zimmer-Gembeck 1995)
			Cox 2012	2012	Victorian state prehospital trauma triage criteria (Cox 2012)
			Kann 2007	2007	1999 Field Triage Decision Scheme by ACS-COT(Kann 2007)
			Follin 2016	2016	Triage recommendations from the French Society of Emergency Medicine (Follin 2016);
			Meyers	2019	Trauma Triage Destination Plans (TTDPs) North Carolina (Ref: The North Carolina Office of Emergenct Medical Services. NC EMS Triage and Destination Plans 2019 Ref in JM Library)
		GCS 15 and normal vital signs with traumatic mechanisms	Shawhan 2015	2015	New two-tiered triage protocol (Shawhan 2015)
		1=yes to any of the following: RR<10 or >29, SBP <90, GCS <13	Hedges 1987	1987	RSG score (Respiratory, SBP, GCS) (Hedges 1987)
		GCS <13 add 6	Dihn 2014	2014	Dihn Unnamed Risk Assessment (Dihn 2014)
		GCS <13 currently	Shawhan 2015	2015	New two-tiered triage protocol (Shawhan 2015)
		GCS <9	Voskens 2018,	2018	Dutch Field Triage protocol, based on the ACS-COT (American College of Surgeons Committee on Trauma)) (Voskens 2018);
			van Laarhoven 2014	2014	Dutch Field Triage protocol, based on the ACS-COT (American College of Surgeons Committee on Trauma)) for high energy trauma (van Laarhoven 2014)
		TBI causing GCS<9 if clinical frailty score <6 (residential home level care)	Fuller	2021	References standard defining which patients would benefit from expedited MTC care. (Fuller is the reference for the triage standard).
		TBI causing GCS 9-13 if clinical frailty score <6 and focal neurology or pupillary abnormalities	Fuller	2021	References standard defining which patients would benefit from expedited MTC care. (Fuller is the reference for the triage standard).
		GCS <=13 (if significant head injury consider directly to MTC)	Vinjevoll 2018	2018	New trauma team activation tool for central norway trauma system (Vinjevoll 2018)
		GCS<=13/paralysis/sensory deficit	Dinh 2012	2012	Trauma Triage Tool - Major Trauma Criteria (MIST) (Dinh 2012);
		Deteriorating Glasgow Coma Score	Voskens 2018,	2018	Dutch Field Triage protocol, based on the ACS-COT (American College of Surgeons Committee on Trauma)) (Voskens 2018);
			van Laarhoven 2014	2014	Dutch Field Triage protocol, based on the ACS-COT (American College of Surgeons Committee on Trauma)) for high energy trauma (van Laarhoven 2014)
		GCS 13-15 score 4; GCS 9-12 score 3; GCS 6-8 score 2; GCS 4-5 score 1; GCS 3 score 0. Scores <11=Major trauma	Sewalt 2019;	2019;	Triage Revised Trauma Score (T-RTS) (cited in Sewalt 2019);
			Gray 1997	1997	Triage Revised Trauma Score (T-RTS) (Gray 1997)
			Champion 1989	1989	Triage Revised Trauma Score (T-RTS) (Champion 1989)
		GCS 14-15 score 5, 11-13 score 4, 8-10 score 3, 5-7 score 2, 3-4 score 1	Morris 1986	1986	Trauma Score (Morris 1986)
			Champion 1989	1989	Trauma Score (Champion 1989)
			Long 1986	1986	Trauma Score (Long 1986)
			Knopp 1988	1988	Trauma Score(Knopp 1988)
		Altered mental status (GCS <15)	Lehmann 2007	2007	Pierce County (WA) prehospital trauma triage guidelines (Lehmann 2007)
		GCS 13-14	Shawhan 2015	2015	New two-tiered triage protocol (Shawhan 2015)
		GCS <= 14 in the field	Newgard 2016	2016	Unnamed prehospital tool to identify older adults with ISS >15 (Newgard 2016)
		GCS score 0-15. Score <23=Major trauma.	Sewalt 2019;	2019;	Mechanism Glasgow Coma Scale, Age and Arterial Pressure (MGAP) (cited in Sewalt 2019);
		GCS 14-15 score 0; GCS 8-13 score 2; GCS 5-7 score 5; GCS 3-4 score 6. Scores >13=Major trauma	Sewalt 2019;	2019;	the modified Rapid Emergency Medicine Score (mREMS) (cited in Sewalt 2019);
		Glasgow Coma Score motor component <5	Baxt 1990	1990	Trauma Triage Rule (Baxt 1990)
		GSC Score (from 3-15 points - different scores for different measures)	Kondo 2011	2011	Glasgow coma scale, age, systolic blood pressure (GAP) (Kondo 2011 also Llompart 2017)
		GCS 3-13	Hansen	2022	Regional trauma triage guideline (reference not provided, cite Hansen 2022)
	Consciousness
		Conscious state	Andrews	2021	Queensland Ambulance Service's clinical practice guideline: Pre-hospital traima by-pass. Reference: Clinical Quality & Patient Safety Unit., Clinical practice guideline: trauma/pre-hospital trauma by-pass. Brisbane: Queensland Ambulance Service 2019. In JM Endnote
		Normal score 0; Confused score 3; No intelligible words score 5. Scores 4-20=Major trauma.	Bond 1997	1997	Prehospital Index (PHI) (Bond 1997)
			Tamim 2002	2002	Prehospital Index (PHI) (Tamim 2002)
			Hedges 1987	1987	Prehospital Index (PHI) (Hedges 1987)
			Sewalt 2019;	2019;	Prehospital Index (PHI) (cited in Sewalt 2019);
		Altered mental status (defined as altered neuron examination results ranging from completely unconscious to responding to painful stimuli only, or a verbal response that is confused, or an abnormal motor response)	Lehmann 2009	2009	Pierce County Prehospital Trauma Triage Guidelines (Lehmann 2009)
			Shawhan 2015	2015	Pierce County pre-hospital trauma triage procedures (Shawhan 2015)
		Normal score 0; Confused score 3; Responds to sounds score 2; Responds to pain score 1; No response score 0. Scores <6=Major trauma.	Sewalt 2019;	2019;	Physiologic Severity Score (PSS) (cited in Sewalt 2019);
		Alert score 4; Verbal stimuli score 3; Painful stimuli score 2; Unresponsive score 1. Scores ?=Major trauma	Sewalt 2019;	2019;	Kampala Trauma Score (KTS) (cited in Sewalt 2019);
		Unconscious	Vasallo 2017	2017	UK Military Sieve (Vassallo 2017)
			Vasallo 2017	2017	UK National Ambulance Resilience Unity (NARU) (Vassallo 2017).
		absent spontaneous eye opening 1 if present, 0 if not present	Hedges 1987	1987	Kane's "revised" triage checklist (Hedges 1987)
		Patient does not follow commands	Bischoff	2021	Ontario provincial prehospital trauma triage guidelines Ontario MoH Guidelines 2021 (included in JM library).
		Unconscious after relevant head trauma	Hansen	2022	Regional trauma triage guideline (reference not provided, cite Hansen 2022)
	Respiratory rate		Van Rein 2019;	2019	New tool based on Dutch National Ambulance Protocol (Van Rein 2019);
			Dinh 2012;	2012	Dinh 2012 Trauma Triage Tool - Major Trauma Criteria (MIST);
			Ocak 2009;	2009	ASCOT ASCOT (Ocak 2009);
			Vinjevoll 2018;	2018	New trauma team activation tool for central norway trauma system (Vinjevoll 2018);
			Gray 1997	1997	Circulation, Respiration, Abdomen, Motor, Speech (CRAMS)
			Sewalt 2019;	2019	Circulation, Respiration, Abdomen, Motor, Speech (CRAMS) (cited in Sewalt 2019); Prehopsital Index (PHI) (cited in Sewalt 2019); Triage Revised Trauma Score (T-RTS) (cited in Sewalt 2019); Triage Revised Trauma Score (T-RTS) (cited in Sewalt 2019); Physiologic Severity Score (PSS) (cited in Sewalt 2019); Mechanism Glasgow Coma Scale, Age and Arterial Pressure (MGAP) (cited in Sewalt 2019); the mo…
			Tamim 2002	2002	Prehospital Index (PHI) (Tamim 2002)
			Cox 2012	2012	Victorian state prehospital trauma triage criteria (Cox 2012)
			Bond 1997	1997	Prehospital Index (PHI) (Bond 1997)
			Morris 1986	1986	Trauma Score (Morris 1986)
			Hedges 1987	1987	Prehospital Index (PHI) (Hedges 1987)
			Brown 2011	2011	2006 Field Triage Decision Scheme, based on ACS-COT (Brown 2011)
			Newgard 2012	2012	2006 Field Triage Decision Scheme by ACS-COT(Newgard 2012)
			Lerner 2011	2011	2006 Field Triage Decision Scheme, based on ACS-COT (from Lerner 2011)
			Gray 1997	1997	Triage Revised Trauma Score (T-RTS) , Circulation, Respiration, Abdomen, Motor, Speech (CRAMS)
			Champion 1989	1989	Triage Revised Trauma Score (T-RTS) (Champion 1989)
			Sturms 2006	2006	Triage-revised trauma score (Sturms 2006)
			Hedges 1987	1987	RPM (Respiratory pulse Motor) score (Hedges 1987)
			Hedges 1987	1987	RSG score (Respiratory, SBP, GCS) (Hedges 1987)
			Knopp 1988	1988	Trauma Score
			Dihn 2014	2014	Dihn Unnamed Risk Assessment (Dihn 2014)
			Zimmer-Gembeck 1995	1995	Portland Mandatory Triage Criteria (Zimmer-Gembeck 1995) /Triage Criteria by Oregon (Zimmer-Gembeck 1995)
			Barnett 2013	2013	2011 Field Triage Decision Scheme by ACS-COT (Barnett 2013)
			Nijishima 2018	2018	2011 Field Triage Decision Scheme by ACS-COT(Nijishima 2018)
			Nijishima 2017	2017	2011 Field Triage Decision Scheme by ACS-COT(Nijishima 2017)
			Kann 2007	2007	1999 Field Triage Decision Scheme by ACS-COT(Kann 2007)
			Hon 2020	2020	2011 Field Triage Decision Scheme by ACS-COT(Hon 2020)
			Lerner 2017	2017	2011 Field Triage Decision Scheme by ACS-COT(Lerner 2017)
			Parikh 2017	2017	2011 Field Triage Decision Scheme by ACS-COT(Parikh 2017)
			Flottemesch 2017	2017	2011 Field Triage Decision Scheme by ACS-COT(Flottemesch 2017)
			Hedges 1987	1987	RPM (Respiratory pulse Motor) score (Hedges 1987)
			Hedges 1987	1987	Respiratory/systolic blood pressure/motor response score (Hedges 1987) / RSM (Respiratory SBP Motor) score (Hedges 1987)
			Lerner 2017	2017	1999 Field Triage decision Scheme by ACS-COT (Lerner2017)
			Lerner 2011	2011	1999 FTDS guidelines (Lerner2011)
			Gage 2012	2012	2006 Field Triage Decision Scheme by ASC-COT (Gage 2012)
			Newgard 2016	2016	2006 Field Triage Decision Scheme by ACS-COT(Newgard 2016)
			Newgard 2011	2011	2006 Field Triage Decision Schemeby ACS-COT (Newgard 2011)
			Scheetz 2011	2011	2006 Field Triage Decision Scheme by ACS-COT(Scheetz 2011)
			Scheetz 2012	2012	2006 Field Triage Decision Scheme by ACS-COT(Scheetz 2012)
			Newgard 2013	2013	2006 Field Triage Decision Scheme by ACS-COT (Newgard 2013)
			Newgard 2019	2019	2006 Field Triage Decision Scheme by ACS-COT (Newgard 2019)
			Lerner 2017	2017	2006 Field Triage Decision Scheme by ACS-COT(Lerner 2017)
			Newgard 2016	2016	2006 Field Triage Decision Scheme by ACS-COT(Newgard 2016)
			Flottemesch 2017	2017	2006 Field Triage Decision Scheme by ACS-COT(Flottemesch 2017)
			Davidson 2014	2014	2012 CDC Guidelines for Field Triage of Injured Patients (Davidson 2014)
			Kann 2007	2007	1999 Field Triage Decision Scheme by ACS-COT(Kann 2007)
			Shawhan 2015	2015	New two-tiered triage protocol (Shawhan 2015)
			Newgard 2017	2017	2006 Field Triage Decision scheme (Newgard 2017, the reference Newgard gives for the actual guidelines is Sasser (2009);
			Andrews	2021	Queensland Ambulance Service's clinical practice guideline: Pre-hospital traima by-pass. Reference: Clinical Quality & Patient Safety Unit., Clinical practice guideline: trauma/pre-hospital trauma by-pass. Brisbane: Queensland Ambulance Service 2019. In JM Endnote
		1=yes to any of the following: RR<10 or >29, SBP <90, GCS <13	Hedges 1987	1987	RSG score (Respiratory, SBP, GCS) (Hedges 1987)
		Respiratory rate <10 or >29 breaths/min	Van Rein 2019,	2019,	New tool based on Dutch National Ambulance Protocol (Van Rein 2019)
			Lerner 2017	2017	1999 Field Triage decision Scheme by ACS-COT (Lerner2017)
			Kann 2007	2007	1999 Field Triage Decision Scheme by ACS-COT(Kann 2007)
			Lerner 2011	2011	1999 FTDS guidelines (Lerner2011)
			Nijishima 2018	2018	Sacramento County Trauma Triage Tool/ Sacramento County Trauma Triage Criteria (in Nijishima 2018 article. Sacramento EMS providers Ref online (see List of tools Sheet for reference)
			Zimmer-Gembeck 1995	1995	Portland Mandatory Triage Criteria (Zimmer-Gembeck 1995) /Triage Criteria by Oregon (Zimmer-Gembeck 1995)
			Meyers	2019	Trauma Triage Destination Plans (TTDPs) North Carolina (Ref: The North Carolina Office of Emergenct Medical Services. NC EMS Triage and Destination Plans 2019 Ref in JM Library)
			Yeung	2022	Prehospital trauma diversion protocol Hong Kong (Ref: Leung 2010 in JM Endnote)
		Respiratory Rate <10 or >29 breaths per minute (<20 in infant age <1 year) or need for ventilatory support	Brown 2015	2015	2011 Field Triage Decision Scheme by ACS-COT (Brown 2015)
		RR <10 or >29	Ocak 2009	2009	ASCOT (Ocak 2009)
			Vasallo 2017	2017	UK Military Sieve (Vassallo 2017)
			Vasallo 2017	2017	Major Incident Medical Management and Support Triage Sieve (Vassallo 2017)
			Rubenson Wahlin 2016	2016	Triage protocol of Sweden (no further reference given. Cite Rubenson Wahlin 2016)
			Bosson	2019	Los Angeles County EMS Agency (2012). Reference No. 506.1 Trauma Triage Decision Scheme (included in JM library)
			Hansen	2022	Regional trauma triage guideline (reference not provided, cite Hansen 2022)
		Respiratory Rate <10 or >29 breaths per minute (<20 in infant age <1 year)	Newgard 2017	2017	2006 Field Triage Decision scheme (Newgard 2017, the reference Newgard gives for the actual guidelines is Sasser (2009);
			Davidson 2014	2014	2012 CDC Guidelines for Field Triage of Injured Patients (Davidson 2014)
			Lerner 2011	2011	2006 Field Triage Decision Scheme, based on ACS-COT (from Lerner 2011)
			Newgard 2016	2016	2006 Field Triage Decision Scheme by ACS-COT(Newgard 2016)
			Newgard 2012	2012	2006 Field Triage Decision Scheme by ACS-COT(Newgard 2012)
			Scheetz 2011	2011	2006 Field Triage Decision Scheme by ACS-COT(Scheetz 2011)
			Scheetz 2012	2012	2006 Field Triage Decision Scheme by ACS-COT(Scheetz 2012)
			Newgard 2013	2013	2006 Field Triage Decision Scheme by ACS-COT (Newgard 2013)
			Newgard 2019	2019	2006 Field Triage Decision Scheme by ACS-COT (Newgard 2019)
			Lerner 2017	2017	2006 Field Triage Decision Scheme by ACS-COT(Lerner 2017)
			Newgard 2016	2016	2006 Field Triage Decision Scheme by ACS-COT(Newgard 2016)
			Flottemesch 2017	2017	2006 Field Triage Decision Scheme by ACS-COT(Flottemesch 2017)
			Barnett 2013	2013	2011 Field Triage Decision Scheme by ACS-COT (Barnett 2013)
			Brown 2011	2011	2006 Field Triage Decision Scheme, based on ACS-COT (Brown 2011)
			Nijishima 2018	2018	2011 Field Triage Decision Scheme by ACS-COT(Nijishima 2018)
			Nijishima 2017	2017	2011 Field Triage Decision Scheme by ACS-COT(Nijishima 2017)
			Hon 2020	2020	2011 Field Triage Decision Scheme by ACS-COT(Hon 2020)
			Lerner 2017	2017	2011 Field Triage Decision Scheme by ACS-COT(Lerner 2017)
			Parikh 2017	2017	2011 Field Triage Decision Scheme by ACS-COT(Parikh 2017)
			Flottemesch 2017	2017	2011 Field Triage Decision Scheme by ACS-COT(Flottemesch 2017)
		Respiration rate <10/min	Vinjevoll 2018	2018	New trauma team activation tool for central norway trauma system (Vinjevoll 2018)
		Respiration rate >29/min (adults)	Vinjevoll 2018	2018	New trauma team activation tool for central norway trauma system (Vinjevoll 2018)
		Respiratory rate >30 or <10	Bischoff	2021	Ontario provincial prehospital trauma triage guidelines Ontario MoH Guidelines 2021 (included in JM library).
		Resp rate:10-24=4, 25-35=3, >35=2,<10=1, 0=0. Pulse61-120=4, >120=3, 41-60 = 2, 1-40=1, 0=0. Motor: None=0, extension/flexion with pain=1, withdrawal from pain =2 purposeful movement in response to pain=3, oberying commands= 4	Hedges 1987	1987	RPM (Respiratory pulse Motor) score (Hedges 1987)
		Resp rate:10-24=4, 25-35=3, >35=2,<10=1, 0=0. SBP: >90=4, 70-90=3, 50-60=2, <50=1, 0=0. Motor: None=0, extension/flexion with pain=1, withdrawal from pain =2 purposeful movement in response to pain=3, oberying commands= 4	Hedges 1987	1987	Respiratory/systolic blood pressure/motor response score (Hedges 1987) / RSM (Respiratory SBP Motor) score (Hedges 1987)
		RR <12 or >=22	Vasallo 2017	2017	Modified Physiological Triage Tool (Vassallo 2017)
		Respiratory Rate <12->35min OR Trauma Score <=12	West 1986	1986	Orange County Triage Criteria (no reference for this criteria given, so cite West 1986)
		RR<10 or >29/SpO2 <90% on air/cyanosis or respiratory difficulty	Dinh 2012	2012	Trauma Triage Tool - Major Trauma Criteria (MIST) (Dinh 2012);
		Respiratory rate (per min)	Sewalt 2019	2019	Externally validate 7 prognostic models to predict in-hospital mortality & major trauma ISS>15
		<8 or >20 breaths/min	Cox 2012	2012	Victorian state prehospital trauma triage criteria (Cox 2012)
		RR <=10 or >=24	Newgard 2016	2016	Unnamed prehospital tool to identify older adults with ISS >15 (Newgard 2016)
		RR <10, >29 associated with evidence of distress	Shawhan 2015	2015	Pierce County pre-hospital trauma triage procedures (Shawhan 2015)
			Lehmann 2007	2007	Pierce County (WA) prehospital trauma triage guidelines (Lehmann 2007)
			Lehmann 2009	2009	Pierce County Prehospital Trauma Triage Guidelines (Lehmann 2009)
		Normal score 0; Labored/shallow score 3; RR<10/needs intubation score 5. Scores 4-20=Major trauma.	Bond 1997	1997	Prehospital Index (PHI) (Bond 1997)
			Hedges 1987	1987	Prehospital Index (PHI) (Hedges 1987)
			Sewalt 2019;	2019;	Prehospital Index (PHI) (cited in Sewalt 2019);
		RR 10-29 score 4; RR >29 score 3; RR 6-9 score 2; RR 1-5 score 1; RR 0 score 0. Scores <11=Major trauma.	Gray 1997	1997	Triage Revised Trauma Score (T-RTS)
			Knopp 1988	1988	Trauma Score
			Champion 1989	1989	Triage Revised Trauma Score (T-RTS) (Champion 1989)
			Sewalt 2019;	2019;	Triage Revised Trauma Score (T-RTS) (cited in Sewalt 2019);
		RR 10-24 score 4; RR 25-35 score 3; RR >35 score 2; RR 1-9 score 1; RR 0 score 0. Scores <6=Major trauma.	Morris 1986	1986	Trauma Score (Morris 1986)
			Champion 1989	1989	Trauma Score (Champion 1989)
			Long 1986	1986	Trauma Score (Long 1986)
			Sewalt 2019;	2019;	Physiologic Severity Score (PSS) (cited in Sewalt 2019);
		RR 12-24 score 0; RR 25-34 score 1; RR 10-11 score 1; RR 6-9 score 2; RR 35-49 score 3; RR >49 sore 4; RR <=5 score 4. Scores >13=Major trauma.	Sewalt 2019;	2019;	the modified Rapid Emergency Medicine Score (mREMS) (cited in Sewalt 2019);
		RR 10-29 score 3; RR >30 score 2; RR <9 score 1.	Sewalt 2019;	2019;	Kampala Trauma Score (KTS) (cited in Sewalt 2019);
		Sp02 <90%	Hamada 2014	2014	French Vittel Criteria (Hamada 2014)
			Cotte 2016	2016	French Vittel Criteria (Cotte 2016)
			Bouzat 2015	2015	French Vittel Criteria & New TRENAU Grading system (Bouzat 2015), New TRENAU Grading system (Bouzat 2015)
		Airways: at risk/hoarseness/stridor	Dinh 2012	2012	Trauma Triage Tool - Major Trauma Criteria (MIST) (Dinh 2012);
		Vitally compromised airway and breathing or circulation	Voskens 2018	2018	Dutch Field Triage protocol, based on the ACS-COT (American College of Surgeons Committee on Trauma)) (Voskens 2018);
		Breathing: RR<10 or >29/SpO2 <90% on air/cyanosis or respiratory difficulty	Dinh 2012	2012	Trauma Triage Tool - Major Trauma Criteria (MIST) (Dinh 2012);
		Pulmonary insufficiency	Cotte 2016	2016	French Vittel Criteria (Cotte 2016)
		Abnormal vital signs: SBP <90 or >180, HR <50 or >110, or RR>24 or <10; add 3 to risk assessment	Dihn 2014	2014	Dihn Unnamed Risk Assessment (Dihn 2014)
		Respirations normal = 2, respirations labored or shallow= 1, absent=0	Hedges 1987	1987	Circulation, Respiration, Abdomen, Motor, Speech (CRAMS)(Hedges 1987)
			Gray 1997	1997	Circulation, Respiration, Abdomen, Motor, Speech (CRAMS)
		Respirations normal=1, shallow/refractive=0	Morris 1986	1986	Trauma Score (Morris 1986)
			Champion 1989	1989	Trauma Score (Champion 1989)
			Long 1986	1986	Trauma Score (Long 1986)
			Knopp 1988	1988	Trauma Score
		Need for ventilatory support	Nijishima 2018	2018	2011 Field Triage Decision Scheme by ACS-COT(Nijishima 2018)
			Nijishima 2017	2017	2011 Field Triage Decision Scheme by ACS-COT(Nijishima 2017)
			Barnett 2013	2013	2011 Field Triage Decision Scheme by ACS-COT (Barnett 2013)
			Hon 2020	2020	2011 Field Triage Decision Scheme by ACS-COT(Hon 2020)
			Lerner 2017	2017	2011 Field Triage Decision Scheme by ACS-COT(Lerner 2017)
			Parikh 2017	2017	2011 Field Triage Decision Scheme by ACS-COT(Parikh 2017)
			Flottemesch 2017	2017	2011 Field Triage Decision Scheme by ACS-COT(Flottemesch 2017)
			Bosson	2019	Los Angeles County EMS Agency (2012). Reference No. 506.1 Trauma Triage Decision Scheme (included in JM library)
		Altered Respirations	Lehmann 2009	2009	Simplified Triage System (Lehmann 2009)
		Abnormal respiratory effort (labored or absent)	Lehmann 2007	2007	Simplified Triage System (Lehmann 2007)
		Altered Respirations or intubated in field	Shawhan 2015	2015	New two-tiered triage protocol (Shawhan 2015)
		Circulation: HR >120/SBP <90 or severe haemorrhage	Dinh 2012	2012	Trauma Triage Tool - Major Trauma Criteria (MIST) (Dinh 2012);
	Pulse		Van Rein 2019;	2019	New tool based on Dutch National Ambulance Protocol (Van Rein 2019);
			Hedges 1987	1987	Prehospital Index (PHI) (Hedges 1987)
			Sewalt 2019	2019	Circulation, Respiration, Abdomen, Motor, Speech (CRAMS) (cited in Sewalt 2019); Prehopsital Index (PHI) (cited in Sewalt 2019); Triage Revised Trauma Score (T-RTS) (cited in Sewalt 2019); Triage Revised Trauma Score (T-RTS) (cited in Sewalt 2019); Physiologic Severity Score (PSS) (cited in Sewalt 2019); Mechanism Glasgow Coma Scale, Age and Arterial Pressure (MGAP) (cited in Sewalt 2019); the mo…
			Bond 1997	1997	Prehospital Index (PHI) (Bond 1997)
			Cox 2012	2012	Victorian state prehospital trauma triage criteria (Cox 2012)
			Matsushima 2016	2016	Unnamed motor vehicle intrusion protocol (Matsushima 2016)
		Pulse rate >130/min (in combination with other physiological/anatomical variables).	Vinjevoll 2018	2018	New trauma team activation tool for central norway trauma system (Vinjevoll 2018)
		Pulse >=120 score 3; Pulse 51-119 score 0; Pulse <50 score 5. Scores 4-20=Major Trauma	Bond 1997	1997	Prehospital Index (PHI) (Bond 1997)
			Hedges 1987	1987	Prehospital Index (PHI) (Hedges 1987)
			Sewalt 2019	2019	Prehospital Index (PHI) (cited in Sewalt 2019);
		HR >120 beats per minute	Lehmann 2009	2009	Pierce County Prehospital Trauma Triage Guidelines (Lehmann 2009)
			Shawhan 2015	2015	Pierce County pre-hospital trauma triage procedures (Shawhan 2015)
			Vasallo 2017	2017	UK Military Sieve (Vassallo 2017)
			Vasallo 2017	2017	Major Incident Medical Management and Support Triage Sieve (Vassallo 2017)
			Lehmann 2007	2007	Pierce County (WA) prehospital trauma triage guidelines (Lehmann 2007)
		Pulse >120 (or age appropriate tachycardia for pediatrics)	Shawhan 2015	2015	New two-tiered triage protocol (Shawhan 2015)
		<50 or >100 bpm	Cox 2012	2012	Victorian state prehospital trauma triage criteria (Cox 2012)
		<60 or >120 bm in <15 yrs	Shawhan 2015	2015	Pierce County pre-hospital trauma triage procedures (Shawhan 2015)
			Lehmann 2009	2009	Pierce County Prehospital Trauma Triage Guidelines (Lehmann 2009)
		Heart rate >100	Matsushima 2016	2016	Unnamed motor vehicle intrusion protocol (Matsushima 2016)
		Heart rate >=100	Vasallo 2017	2017	Modified Physiological Triage Tool (Vassallo 2017)
		Heart rate	Andrews	2021	Queensland Ambulance Service's clinical practice guideline: Pre-hospital traima by-pass. Reference: Clinical Quality & Patient Safety Unit., Clinical practice guideline: trauma/pre-hospital trauma by-pass. Brisbane: Queensland Ambulance Service 2019. In JM Endnote
		Pulse 70-109 score 0; Pulse 110-139 score 2; Pulse 55-69 score 2; Pulse 140-179 score 3; Pulse 40-54 score 3; Pulse >179 score 4; Pulse <=39 score 4. Scores >13=Major trauma.	Sewalt 2019	2019	the modified Rapid Emergency Medicine Score (mREMS) (cited in Sewalt 2019);
		Resp rate:10-24=4, 25-35=3, >35=2,<10=1, 0=0. Pulse61-120=4, >120=3, 41-60 = 2, 1-40=1, 0=0. Motor: None=0, extension/flexion with pain=1, withdrawal from pain =2 purposeful movement in response to pain=3, oberying commands= 4	Hedges 1987	1987	RPM (Respiratory pulse Motor) score (Hedges 1987)
		HR <=60 0r >=110	Newgard 2016	2016	Unnamed prehospital tool to identify older adults with ISS >15 (Newgard 2016)
		Cardiac insufficiency	Cotte 2016	2016	French Vittel Criteria (Cotte 2016)
	Oxygen saturation level		Van Rein 2019;	2019	New tool based on Dutch National Ambulance Protocol (Van Rein 2019);
			Sewalt 2019	2019	Circulation, Respiration, Abdomen, Motor, Speech (CRAMS) (cited in Sewalt 2019); Prehopsital Index (PHI) (cited in Sewalt 2019); Triage Revised Trauma Score (T-RTS) (cited in Sewalt 2019); Triage Revised Trauma Score (T-RTS) (cited in Sewalt 2019); Physiologic Severity Score (PSS) (cited in Sewalt 2019); Mechanism Glasgow Coma Scale, Age and Arterial Pressure (MGAP) (cited in Sewalt 2019); the mo…
		SpO2	Andrews	2021	Queensland Ambulance Service's clinical practice guideline: Pre-hospital traima by-pass. Reference: Clinical Quality & Patient Safety Unit., Clinical practice guideline: trauma/pre-hospital trauma by-pass. Brisbane: Queensland Ambulance Service 2019. In JM Endnote
		Pulse oxymetry (SpO2) <90%	Follin 2016	2016	Triage recommendations from the French Society of Emergency Medicine (Follin 2016)
			Cox 2012	2012	Victorian state prehospital trauma triage criteria (Cox 2012)
		Saturation (SpO2) <90% without supplemental oxygen	Vinjevoll 2018	2018	New trauma team activation tool for central norway trauma system (Vinjevoll 2018)
		Oxygen saturation >89 score 0; Oxygen saturation 86-89 score 1; Oxygen saturation 75-85 score 3; Oxygen saturation <75 score 4; Scores >13=Major trauma.	Sewalt 2019	2019	the modified Rapid Emergency Medicine Score (mREMS) (cited in Sewalt 2019);
	Revised trauma score (scores range from 0-12 with higher scores indicating better vital signs)		Van Rein 2019	2019	New tool based on Dutch National Ambulance Protocol (Van Rein 2019)
		Revised trauma score <11	Voskens 2018;	2018	Dutch Field Triage protocol, based on the ACS-COT (American College of Surgeons Committee on Trauma)) (Voskens 2018);
			van Laarhoven 2014	2014	Dutch Field Triage protocol, based on the ACS-COT (American College of Surgeons Committee on Trauma)) for high energy trauma (van Laarhoven 2014)
	ABC unstable (defined as systolic blood pressure less than 90 mmHg and/or respiratory frequency greater than 29 breaths/min)		Van Rein 2019;	2019	New tool based on Dutch National Ambulance Protocol (Van Rein 2019);
			van Laarhoven 2014	2014	Dutch Field Triage protocol, based on the ACS-COT (American College of Surgeons Committee on Trauma)) for high energy trauma. (van Laarhoven 2014)
	Body temperature
		Body temperature of 32C or less	Voskens 2018;	2018	Dutch Field Triage protocol, based on the ACS-COT (American College of Surgeons Committee on Trauma)) (Voskens 2018);
			van Laarhoven 2014	2014	Dutch Field Triage protocol, based on the ACS-COT (American College of Surgeons Committee on Trauma)) for high energy trauma (van Laarhoven 2014);
			Hansen	2022	Regional trauma triage guideline (reference not provided, cite Hansen 2022)
		Severe hypothermia (<30Cdegrees) (when in cardiac arrest consider direct transportation to MTC)	Vinjevoll 2018	2018	New trauma team activation tool for central norway trauma system (Vinjevoll 2018)
		Hostile environment (extreme of heat or cold)	Shawhan 2015	2015	Pierce County pre-hospital trauma triage procedures (Shawhan 2015)
			Lehmann 2009	2009	Pierce County Prehospital Trauma Triage Guidelines (Lehmann 2009)
Treatment provided
	Resuscitation
		Assisted ventilation	Hamada 2014	2014	French Vittel Criteria (Hamada 2014)
			Cotte 2016	2016	French Vittel Criteria (Cotte 2016)
		Mechanical ventilation	Bouzat 2015;	2015	French Vittel Criteria & New TRENAU Grading system (Bouzat 2015);
			Follin 2016	2016	Triage recommendations from the French Society of Emergency Medicine (Follin 2016)
		In need of ventilation support (bag-mask, intubated/attempted intubation)	Vinjevoll 2018	2018	New trauma team activation tool for central norway trauma system (Vinjevoll 2018)
		Intubated or in need of an emergent airway	Davis 2017	2017	Community Regional Medical Center tiered trauma activation criteria derived from ACS-COT criteria (Davis 2017)
		Resuscitation requiring emergency intubation/ventilation/blood product transfusion	Fuller	2021	References standard defining which patients would benefit from expedited MTC care. (Fuller is the reference for the triage standard).
		Advanced airway management	Follin 2016	2016	Triage recommendations from the French Society of Emergency Medicine (Follin 2016)
		Evidence of extreme shock or un-manageable airway	Meyers	2019	Trauma Triage Destination Plans (TTDPs) North Carolina (Ref: The North Carolina Office of Emergenct Medical Services. NC EMS Triage and Destination Plans 2019 Ref in JM Library)
		Airway management	Atiksawedparit	2019	Prehospital prediction of severe injury in road traffic injuries: A multicenter cross-sectional study
		Prehospital intubation	Sewalt 2019	2019	Circulation, Respiration, Abdomen, Motor, Speech (CRAMS) (cited in Sewalt 2019); Prehopsital Index (PHI) (cited in Sewalt 2019); Triage Revised Trauma Score (T-RTS) (cited in Sewalt 2019); Triage Revised Trauma Score (T-RTS) (cited in Sewalt 2019); Physiologic Severity Score (PSS) (cited in Sewalt 2019); Mechanism Glasgow Coma Scale, Age and Arterial Pressure (MGAP) (cited in Sewalt 2019); the mo…
		Shock trousers	Cotte 2016	2016	French Vittel Criteria (Cotte 2016)
			Hamada 2014	2014	French Vittel Criteria (Hamada 2014)
	Intravascular filling >1000ml		Hamada 2014	2014	French Vittel Criteria (Hamada 2014)
			Bouzat 2015	2015	French Vittel Criteria & New TRENAU Grading system (Bouzat 2015),
	Fluids >1000mL		Follin 2016	2016	Triage recommendations from the French Society of Emergency Medicine (Follin 2016)
			Cotte 2016	2016	French Vittel Criteria (Cotte 2016)
	IV fluid administration		Atiksawedparit	2019	Prehospital prediction of severe injury in road traffic injuries: A multicenter cross-sectional study
	Catecholamine infusion		Follin 2016	2016	Triage recommendations from the French Society of Emergency Medicine (Follin 2016)
	Vasopressor		Hamada 2014	2014	French Vittel Criteria (Hamada 2014)
			Cotte 2016	2016	French Vittel Criteria (Cotte 2016)
			Bouzat 2015	2015	French Vittel Criteria & New TRENAU Grading system (Bouzat 2015)
	G-suit		Follin 2016	2016	Triage recommendations from the French Society of Emergency Medicine (Follin 2016)
	Thoracotomy and/or pericardiocentesis and/or emergency cesarean delivery for the treatment of the initial injury		Follin 2016	2016	Triage recommendations from the French Society of Emergency Medicine (Follin 2016)
	Intracranial pressure monitoring		Follin 2016	2016	Triage recommendations from the French Society of Emergency Medicine (Follin 2016)
	Need for interventional radiology and/or vascular, neurologic, abdominal, thoracic, pelvic, spine, or limb-conserving surgery		Follin 2016	2016	Triage recommendations from the French Society of Emergency Medicine (Follin 2016)
			Fuller	2021	References standard defining which patients would benefit from expedited MTC care. (Fuller is the reference for the triage standard).
	Indication for an emergency trauma-related surgical procedure (including ICP monitoring)		Fuller	2021	References standard defining which patients would benefit from expedited MTC care. (Fuller is the reference for the triage standard).
Injury characteristics
	Penetrating		Dinh 2012	2012	Trauma Triage Tool - Major Trauma Criteria (MIST) (Dinh 2012);
		Penetrating injury to head, thorax, or abdomen	Van Rein 2019;	2019	New tool based on Dutch National Ambulance Protocol (Van Rein 2019);
			Vosken 2018;	2018	Dutch Field Triage protocol, based on the ACS-COT (American College of Surgeons Committee on Trauma)) (Voskens 2018);
			van Laarhoven 2014;	2014	Field Triage protocol, based on the ACS-COT (American College of Surgeons Committee on Trauma)) for high energy trauma (van Laarhoven 2014).
		Sustained penetrating trauma of head, neck or trunk	Baxt 1990	1990	Trauma Triage Rule (Baxt 1990)
		Penetrating torso injury (head, neck, chest, abdomen)	Knopp 1988	1988	Knopp Anatomical Injury Criteria (Knopp 1988)
		Penetrating injury from mid-thigh to head	Zimmer-Gembeck 1995	1995	Portland Mandatory Triage Criteria (Zimmer-Gembeck 1995) /Triage Criteria by Oregon (Zimmer-Gembeck 1995)
		Penetrating injuries to head, neck, torso	Kann 2007	2007	1999 Field Triage Decision Scheme by ACS-COT(Kann 2007)
			Ocak 2009	2009	ASCOT (Ocak 2009);
			Yeung	2022	Prehospital trauma diversion protocol Hong Kong (Ref: Leung 2010 in JM Endnote)
		Penetrating wound to neck, chest, or abdomen	Shawhan 2015	2015	New two-tiered triage protocol (Shawhan 2015)
		Penetrating injuries to head, neck, torso, groin	Lehmann 2009	2009	Pierce County Prehospital Trauma Triage Guidelines (Lehmann 2009)
			Shawhan 2015	2015	Pierce County pre-hospital trauma triage procedures (Shawhan 2015)
			Lehmann 2007	2007	Pierce County (WA) prehospital trauma triage guidelines (Lehmann 2007)
		Penetrating trauma of head, neck, thorax, abdomen, arms or legs	Bouzat 2015	2015	French Vittel Criteria & New TRENAU Grading system (Bouzat 2015), New TRENAU Grading system (Bouzat 2015)
			Hamada 2014	2014	French Vittel Criteria (Hamada 2014)
			Bischoff	2021	Ontario provincial prehospital trauma triage guidelines Ontario MoH Guidelines 2021 (included in JM library).
		Penetrating torso trauma neck to groin	West 1986	1986	Orange County Triage Criteria (no reference for this criteria given, so cite West 1986)
		All penetrating injury excluding isolated injury to hands/feet	Dinh 2012	2012	Trauma Triage Tool - Major Trauma Criteria (MIST) (Dinh 2012);
			Brown 2015	2015	2011 Field Triage Decision Scheme by ACS-COT (Brown 2015)
		All penetrating injuries to head, neck, abdomen, pelvis, axilla, groin	Cox 2012	2012	Victorian state prehospital trauma triage criteria (Cox 2012)
		Any penetrating trauma	Follin 2016	2016	Triage recommendations from the French Society of Emergency Medicine (Follin 2016)
			Cotte 2016	2016	French Vittel Criteria (Cotte 2016)
		Penetrating injuries to abdomen or chest (+4 to PHI)	Tamim 2002	2002	Prehospital Index (PHI) (Tamim 2002)
			Bond 1997	1997	Prehospital Index (PHI) (Bond 1997)
		Penetrating truncal injury	Lehmann 2007	2007	Simplified Triage System (Lehmann 2007)
			Lehmann 2009	2009	Simplified Triage System (Lehmann 2009)
		All penetrating injuries to head, neck, or torso, or extremities proximal to elbow/knees	Lerner 2011	2011	1999 FTDS guidelines (Lerner2011) (cites Sasser)
			Lerner 2017	2017	1999 Field Triage decision Scheme by ACS-COT (Lerner2017)
			Barnett 2013	2013	2011 Field Triage Decision Scheme by ACS-COT (Barnett 2013)
			Lerner 2011	2011	2006 Field Triage Decision Scheme, based on ACS-COT (from Lerner 2011)
			Newgard 2012	2012	2006 Field Triage Decision Scheme by ACS-COT(Newgard 2012)
			Gage 2012	2012	2006 Field Triage Decision Scheme by ASC-COT (Gage 2012)
			Newgard 2016	2016	2006 Field Triage Decision Scheme by ACS-COT(Newgard 2016)
			Newgard 2011	2011	2006 Field Triage Decision Schemeby ACS-COT (Newgard 2011)
			Scheetz 2011	2011	2006 Field Triage Decision Scheme by ACS-COT(Scheetz 2011)
			Scheetz 2012	2012	2006 Field Triage Decision Scheme by ACS-COT(Scheetz 2012)
			Newgard 2013	2013	2006 Field Triage Decision Scheme by ACS-COT (Newgard 2013)
			Newgard 2019	2019	2006 Field Triage Decision Scheme by ACS-COT (Newgard 2019)
			Lerner 2017	2017	2006 Field Triage Decision Scheme by ACS-COT(Lerner 2017)
			Newgard 2016	2016	2006 Field Triage Decision Scheme by ACS-COT(Newgard 2016)
			Flottemesch 2017	2017	2006 Field Triage Decision Scheme by ACS-COT(Flottemesch 2017)
			Nijishima 2018	2018	2011 Field Triage Decision Scheme by ACS-COT(Nijishima 2018)
			Nijishima 2018	2018	Sacramento County Trauma Triage Tool/ Sacramento County Trauma Triage Criteria (in Nijishima 2018 article. Sacramento EMS providers Ref online (see List of tools Sheet for reference)
			Nijishima 2017	2017	2011 Field Triage Decision Scheme by ACS-COT(Nijishima 2017)
			Hon 2020	2020	2011 Field Triage Decision Scheme by ACS-COT(Hon 2020)
			Lerner 2017	2017	2011 Field Triage Decision Scheme by ACS-COT(Lerner 2017)
			Parikh 2017	2017	2011 Field Triage Decision Scheme by ACS-COT(Parikh 2017)
			Flottemesch 2017	2017	2011 Field Triage Decision Scheme by ACS-COT(Flottemesch 2017)
			Davidson 2014	2014	2012 CDC Guidelines for Field Triage of Injured Patients (Davidson 2014)
			Brown 2015	2015	2011 Field Triage Decision Scheme by ACS-COT (Brown 2015)
			Brown 2011	2011	2006 Field Triage Decision Scheme, based on ACS-COT (Brown 2011)
			Rubenson Wahlin 2016	2016	Triage protocol of Sweden (no further reference given. Cite Rubenson Wahlin 2016)
			Newgard 2017	2017	2006 Field Triage Decision scheme (Newgard 2017, the reference Newgard gives for the actual guidelines is Sasser (2009);
			Bosson	2019	Los Angeles County EMS Agency (2012). Reference No. 506.1 Trauma Triage Decision Scheme (included in JM library)
			Hansen	2022	Regional trauma triage guideline (reference not provided, cite Hansen 2022)
			Meyers	2019	Trauma Triage Destination Plans (TTDPs) North Carolina (Ref: The North Carolina Office of Emergenct Medical Services. NC EMS Triage and Destination Plans 2019 Ref in JM Library)
		Penetrating injuries add 4 to score	Dihn 2014	2014	Dihn Unnamed Risk Assessment (Dihn 2014)
		Penetrating injury of cranium 1 If present 0 if not	Hedges 1987	1987	Kane's "revised" triage checklist (Hedges 1987)
		penetrating injury of neck 1 If present 0 if not	Hedges 1987	1987	Kane's "revised" triage checklist (Hedges 1987)
		penetrating injury of chest 1 If present 0 if not	Hedges 1987	1987	Kane's "revised" triage checklist (Hedges 1987)
		penetrating injury of abdominal wall 1 If present 0 if not	Hedges 1987	1987	Kane's "revised" triage checklist (Hedges 1987)
		Gunshot wound to head, neck, chest, abdomen, or extremities proximal to the elbow/knee	Davis 2017	2017	Community Regional Medical Center tiered trauma activation criteria derived from ACS-COT criteria (Davis 2017)
		Shot/stab wounds/explosion injury	Hansen	2022	Regional trauma triage guideline (reference not provided, cite Hansen 2022)
	Head
		Minor head injury with loss of consciousness or amnesic to event with >=2 vomits/seizure/anticoagulants	Dinh 2012	2012	Trauma Triage Tool - Major Trauma Criteria (MIST) (Dinh 2012);
		Open, depressed skull/signs of base of skull	Dinh 2012	2012	Trauma Triage Tool - Major Trauma Criteria (MIST) (Dinh 2012);
		Open or depressed skull fracture	Lerner 2011	2011	2006 Field Triage Decision Scheme, based on ACS-COT (from Lerner 2011)
			Brown 2015	2015	2011 Field Triage Decision Scheme by ACS-COT (Brown 2015)
			Gage 2012	2012	2006 Field Triage Decision Scheme by ASC-COT (Gage 2012)
			Newgard 2016	2016	2006 Field Triage Decision Scheme by ACS-COT(Newgard 2016)
			Newgard 2012	2012	2006 Field Triage Decision Scheme by ACS-COT(Newgard 2012)
			Newgard 2011	2011	2006 Field Triage Decision Schemeby ACS-COT (Newgard 2011)
			Scheetz 2011	2011	2006 Field Triage Decision Scheme by ACS-COT(Scheetz 2011)
			Scheetz 2012	2012	2006 Field Triage Decision Scheme by ACS-COT(Scheetz 2012)
			Newgard 2013	2013	2006 Field Triage Decision Scheme by ACS-COT (Newgard 2013)
			Newgard 2019	2019	2006 Field Triage Decision Scheme by ACS-COT (Newgard 2019)
			Lerner 2017	2017	2006 Field Triage Decision Scheme by ACS-COT(Lerner 2017)
			Newgard 2016	2016	2006 Field Triage Decision Scheme by ACS-COT(Newgard 2016)
			Flottemesch 2017	2017	2006 Field Triage Decision Scheme by ACS-COT(Flottemesch 2017)
			Nijishima 2018	2018	2011 Field Triage Decision Scheme by ACS-COT(Nijishima 2018)
			Barnett 2013	2013	2011 Field Triage Decision Scheme by ACS-COT (Barnett 2013)
			Nijishima 2017	2017	2011 Field Triage Decision Scheme by ACS-COT(Nijishima 2017)
			Hon 2020	2020	2011 Field Triage Decision Scheme by ACS-COT(Hon 2020)
			Lerner 2017	2017	2011 Field Triage Decision Scheme by ACS-COT(Lerner 2017)
			Parikh 2017	2017	2011 Field Triage Decision Scheme by ACS-COT(Parikh 2017)
			Davidson 2014	2014	2012 CDC Guidelines for Field Triage of Injured Patients (Davidson 2014)
			Flottemesch 2017	2017	2011 Field Triage Decision Scheme by ACS-COT(Flottemesch 2017)
			Brown 2011	2011	2006 Field Triage Decision Scheme, based on ACS-COT (Brown 2011)
			Bischoff	2021	Ontario provincial prehospital trauma triage guidelines Ontario MoH Guidelines 2021 (included in JM library).
			Nijishima 2018	2018	Sacramento County Trauma Triage Tool/ Sacramento County Trauma Triage Criteria (in Nijishima 2018 article. Sacramento EMS providers Ref online (see List of tools Sheet for reference)
			Lerner 2011	2011	1999 FTDS guidelines (Lerner2011) (cites Sasser)
			Lerner 2017	2017	1999 Field Triage decision Scheme by ACS-COT (Lerner2017)
			Ocak 2009	2009	ASCOT (Ocak 2009);
		Skull fracture (open or impressions)	Hansen	2022	Regional trauma triage guideline (reference not provided, cite Hansen 2022)
		Complex skull fractures: large, depressed areas, open with exposed brain, CSF leak	Fuller	2021	References standard defining which patients would benefit from expedited MTC care. (Fuller is the reference for the triage standard).
		Visibly Open or depressed skull fracture	Meyers	2019	Trauma Triage Destination Plans (TTDPs) North Carolina (Ref: The North Carolina Office of Emergenct Medical Services. NC EMS Triage and Destination Plans 2019 Ref in JM Library)
		Impaled object to head	Davis 2017	2017	Community Regional Medical Center tiered trauma activation criteria derived from ACS-COT criteria (Davis 2017)
		Neurologic deficit (>1 extremity)	Van Rein 2019,	2019	New tool based on Dutch National Ambulance Protocol (Van Rein 2019);
			Voskens 2018;	2018	Dutch Field Triage protocol, based on the ACS-COT (American College of Surgeons Committee on Trauma)) (Voskens 2018);
			van Laarhoven 2014;	2014	Field Triage protocol, based on the ACS-COT (American College of Surgeons Committee on Trauma)) for high energy trauma (van Laarhoven 2014).
		Neurological compromise	Bosson	2019	Los Angeles County EMS Agency (2012). Reference No. 506.1 Trauma Triage Decision Scheme (included in JM library)
		Neurologic deficit (paralysis, suspected spinal cord injury)	Shawhan 2015	2015	New two-tiered triage protocol (Shawhan 2015)
		Pupil difference	Van Rein 2019,	2019	New tool based on Dutch National Ambulance Protocol (Van Rein 2019);
			Voskens 2018;	2018	Dutch Field Triage protocol, based on the ACS-COT (American College of Surgeons Committee on Trauma)) (Voskens 2018);
			van Laarhoven 2014;	2014	Field Triage protocol, based on the ACS-COT (American College of Surgeons Committee on Trauma)) for high energy trauma (van Laarhoven 2014).
		Pupil disorders	Ocak 2009	2009	New prehospital items not included in ACSCOT triage guidelines (Ocak 2009)
		Symptoms of cerebral contusion or concussion	Van Rein 2019	2019	New tool based on Dutch National Ambulance Protocol (Van Rein 2019)
		Loss of consciousness	Ocak 2009	2009	New prehospital items not included in ACSCOT triage guidelines (Ocak 2009)
			Nijishima 2018	2018	Sacramento County Trauma Triage Tool/ Sacramento County Trauma Triage Criteria (in Nijishima 2018 article. Sacramento EMS providers Ref online (see List of tools Sheet for reference)
		Agitation	Van Rein 2019	2019	New tool based on Dutch National Ambulance Protocol (Van Rein 2019)
		Vomiting	Van Rein 2019,	2019	New tool based on Dutch National Ambulance Protocol (Van Rein 2019);
			Ocak 2009	2009	New prehospital items not included in ACSCOT triage guidelines (Ocak 2009)
		Signs and/or symptoms of head or neck injury	Van Rein 2019	2019	New tool based on Dutch National Ambulance Protocol (Van Rein 2019)
		Head injury	Tamim 2002	2002	Trauma Triage Scale (Tamim 2002)
		Gunshot wound to head	Davis 2017	2017	Community Regional Medical Center tiered trauma activation criteria derived from ACS-COT criteria (Davis 2017)
		Blood loss ear-nose-mouth	Ocak 2009	2009	New prehospital items not included in ACSCOT triage guidelines (Ocak 2009)
		Struck on head by falling object >3 meters	Cox 2012	2012	Victorian state prehospital trauma triage criteria (Cox 2012)
	Face
		Injury with potential airway risk/severe haemorrhage	Dinh 2012	2012	Trauma Triage Tool - Major Trauma Criteria (MIST) (Dinh 2012);
		Face injury	Tamim 2002	2002	Trauma Triage Scale (Tamim 2002)
		Facial injury with potential airway compromise	Vinjevoll 2018	2018	New trauma team activation tool for central norway trauma system (Vinjevoll 2018)
	Neck
		Neck injury	Tamim 2002	2002	Trauma Triage Scale (Tamim 2002)
		Impaled object to neck	Davis 2017	2017	Community Regional Medical Center tiered trauma activation criteria derived from ACS-COT criteria (Davis 2017)
		Gunshot wound to neck	Davis 2017	2017	Community Regional Medical Center tiered trauma activation criteria derived from ACS-COT criteria (Davis 2017)
		Penetrating wound to neck	Shawhan 2015	2015	New two-tiered triage protocol (Shawhan 2015)
		Swelling/bruising/hoarseness or stridor	Dinh 2012	2012	Trauma Triage Tool - Major Trauma Criteria (MIST) (Dinh 2012);
	Spinal/back
		Visible deformity	Van Rein 2019	2019	New tool based on Dutch National Ambulance Protocol (Van Rein 2019)
		Palpable or visible deformity of the spine	Hansen	2022	Regional trauma triage guideline (reference not provided, cite Hansen 2022)
		Evidence of spinal cord injury	Follin 2016;	2016;	Triage recommendations from the French Society of Emergency Medicine (Follin 2016)
		Spinal Cord Injury	Zimmer-Gembeck 1995	1995	Portland Mandatory Triage Criteria (Zimmer-Gembeck 1995) /Triage Criteria by Oregon (Zimmer-Gembeck 1995)
			Shawhan 2015	2015	Pierce County pre-hospital trauma triage procedures (Shawhan 2015)
			Lehmann 2009	2009	Pierce County Prehospital Trauma Triage Guidelines (Lehmann 2009)
			Lehmann 2007	2007	Pierce County (WA) prehospital trauma triage guidelines (Lehmann 2007)
		Spine Injury	Tamim 2002	2002	Trauma Triage Scale (Tamim 2002)
		Expected injury to spine	Van Rein 2019	2019	New tool based on Dutch National Ambulance Protocol (Van Rein 2019)
		Suspicion of spinal cord injury/Suspected spinal cord injury (neurological deficit)	Bouzat 2015;	2015	French Vittel Criteria & New TRENAU Grading system (Bouzat 2015), New TRENAU Grading system (Bouzat 2015);
			Cox 2012	2012	Victorian state prehospital trauma triage criteria (Cox 2012)
			Follin 2016;	2016;	Triage recommendations from the French Society of Emergency Medicine (Follin 2016)
			Andrews	2021	Queensland Ambulance Service's clinical practice guideline: Pre-hospital traima by-pass. Reference: Clinical Quality & Patient Safety Unit., Clinical practice guideline: trauma/pre-hospital trauma by-pass. Brisbane: Queensland Ambulance Service 2019. In JM Endnote
			Vinjevoll 2018	2018	New trauma team activation tool for central norway trauma system (Vinjevoll 2018)
			Fuller	2021	References standard defining which patients would benefit from expedited MTC care. (Fuller is the reference for the triage standard).
		Spinal injury associated with acute sensory or motor deficit	Bosson	2019	Los Angeles County EMS Agency (2012). Reference No. 506.1 Trauma Triage Decision Scheme (included in JM library)
		Neurologic deficit (paralysis, suspected spinal cord injury)	Shawhan 2015	2015	New two-tiered triage protocol (Shawhan 2015)
		Paralysis	Ocak 2009	2009	ASCOT (Ocak 2009);
			Lerner 2011	2011	1999 FTDS guidelines (Lerner2011)
			Lerner 2017	2017	1999 Field Triage decision Scheme by ACS-COT (Lerner2017)
			Knopp 1988	1988	Knopp Anatomical Injury Criteria
			Barnett 2013	2013	2011 Field Triage Decision Scheme by ACS-COT (Barnett 2013)
			Brown 2015	2015	2011 Field Triage Decision Scheme by ACS-COT (Brown 2015)
			Newgard 2012	2012	2006 Field Triage Decision Scheme by ACS-COT(Newgard 2012)
			Lerner 2011	2011	2006 Field Triage Decision Scheme, based on ACS-COT (from Lerner 2011)
			Gage 2012	2012	2006 Field Triage Decision Scheme by ASC-COT (Gage 2012)
			Newgard 2016	2016	2006 Field Triage Decision Scheme by ACS-COT(Newgard 2016)
			Newgard 2011	2011	2006 Field Triage Decision Schemeby ACS-COT (Newgard 2011)
			Scheetz 2011	2011	2006 Field Triage Decision Scheme by ACS-COT(Scheetz 2011)
			Scheetz 2012	2012	2006 Field Triage Decision Scheme by ACS-COT(Scheetz 2012)
			Newgard 2013	2013	2006 Field Triage Decision Scheme by ACS-COT (Newgard 2013)
			Newgard 2019	2019	2006 Field Triage Decision Scheme by ACS-COT (Newgard 2019)
			Lerner 2017	2017	2006 Field Triage Decision Scheme by ACS-COT(Lerner 2017)
			Newgard 2016	2016	2006 Field Triage Decision Scheme by ACS-COT(Newgard 2016)
			Davis 2017	2017	Community Regional Medical Center tiered trauma activation criteria derived from ACS-COT criteria (Davis 2017)
			Flottemesch 2017	2017	2006 Field Triage Decision Scheme by ACS-COT(Flottemesch 2017)
			Nijishima 2018	2018	2011 Field Triage Decision Scheme by ACS-COT(Nijishima 2018)
			Nijishima 2018	2018	Sacramento County Trauma Triage Tool/ Sacramento County Trauma Triage Criteria (in Nijishima 2018 article. Sacramento EMS providers Ref online (see List of tools Sheet for reference)
			Nijishima 2017	2017	2011 Field Triage Decision Scheme by ACS-COT(Nijishima 2017)
			Hon 2020	2020	2011 Field Triage Decision Scheme by ACS-COT(Hon 2020)
			Davidson 2014	2014	2012 CDC Guidelines for Field Triage of Injured Patients (Davidson 2014)
			Lerner 2017	2017	2011 Field Triage Decision Scheme by ACS-COT(Lerner 2017)
			Parikh 2017	2017	2011 Field Triage Decision Scheme by ACS-COT(Parikh 2017)
			Flottemesch 2017	2017	2011 Field Triage Decision Scheme by ACS-COT(Flottemesch 2017)
			Brown 2011	2011	2006 Field Triage Decision Scheme, based on ACS-COT (Brown 2011)
			Rubenson Wahlin 2016	2016	Triage protocol of Sweden (no further reference given. Cite Rubenson Wahlin 2016)
			Bischoff	2021	Ontario provincial prehospital trauma triage guidelines Ontario MoH Guidelines 2021 (included in JM library).
			Meyers	2019	Trauma Triage Destination Plans (TTDPs) North Carolina (Ref: The North Carolina Office of Emergenct Medical Services. NC EMS Triage and Destination Plans 2019 Ref in JM Library)
		Paralysis in one or more extremities after trauma	Hansen	2022	Regional trauma triage guideline (reference not provided, cite Hansen 2022)
		Limb paralysis	Yeung	2022	Prehospital trauma diversion protocol Hong Kong (Ref: Leung 2010 in JM Endnote)
	Chest
		Severe pain/paradoxical breathing/restraint abrasion/contusion	Dinh 2012	2012	Trauma Triage Tool - Major Trauma Criteria (MIST) (Dinh 2012);
		Flail chest	Ocak 2009;	2009	ASCOT (Ocak 2009);
			Bouzat 2015;	2015	French Vittel Criteria & New TRENAU Grading system(Bouzat 2015)&New TRENAU Grading system (Bouzat 2015);
			Voskens 2018;	2018	Dutch Field Triage protocol, based on the ACS-COT (American College of Surgeons Committee on Trauma)) (Voskens 2018);
			Shawhan 2015	2015	Pierce County pre-hospital trauma triage procedures (Shawhan 2015)
			van Laarhoven 2014;	2014	Field Triage protocol, based on the ACS-COT (American College of Surgeons Committee on Trauma)) for high energy trauma (van Laarhoven 2014);
			Lehmann 2009	2009	Pierce County Prehospital Trauma Triage Guidelines (Lehmann 2009)
			Follin 2016;	2016	Triage recommendations from the French Society of Emergency Medicine (Follin 2016);
			Hamada 2014	2014	French Vittel Criteria (Hamada 2014)
			Shawhan 2015	2015	New two-tiered triage protocol (Shawhan 2015)
			Cotte 2016	2016	French Vittel Criteria (Cotte 2016)
			Zimmer-Gembeck 1995	1995	Portland Mandatory Triage Criteria (Zimmer-Gembeck 1995) /Triage Criteria by Oregon (Zimmer-Gembeck 1995)
			Newgard 2017	2017	2006 Field Triage Decision scheme (Newgard 2017, the reference Newgard gives for the actual guidelines is Sasser (2009);
			Gage 2012	2012	2006 Field Triage Decision Scheme by ASC-COT (Gage 2012)
			Hedges 1987	1987	Kane's "revised" triage checklist (Hedges 1987)
			Lerner 2017	2017	1999 Field Triage decision Scheme by ACS-COT (Lerner2017)
			Lehmann 2007	2007	Pierce County (WA) prehospital trauma triage guidelines (Lehmann 2007)
			Kann 2007	2007	1999 Field Triage Decision Scheme by ACS-COT(Kann 2007)
			Nijishima 2018	2018	Sacramento County Trauma Triage Tool/ Sacramento County Trauma Triage Criteria (in Nijishima 2018 article. Sacramento EMS providers Ref online (see List of tools Sheet for reference)
			Lerner 2011	2011	1999 FTDS guidelines (Lerner2011)
			Bosson	2019	Los Angeles County EMS Agency (2012). Reference No. 506.1 Trauma Triage Decision Scheme (included in JM library)
			Rubenson Wahlin 2016	2016	Triage protocol of Sweden (no further reference given. Cite Rubenson Wahlin 2016)
			Hansen	2022	Regional trauma triage guideline (reference not provided, cite Hansen 2022)
			Meyers	2019	Trauma Triage Destination Plans (TTDPs) North Carolina (Ref: The North Carolina Office of Emergenct Medical Services. NC EMS Triage and Destination Plans 2019 Ref in JM Library)
			Yeung	2022	Prehospital trauma diversion protocol Hong Kong (Ref: Leung 2010 in JM Endnote)
		Unstable chest wall (flail chest/multiple rib fractures)	Lerner 2011	2011	2006 Field Triage Decision Scheme, based on ACS-COT (from Lerner 2011)
			Newgard 2016	2016	2006 Field Triage Decision Scheme by ACS-COT(Newgard 2016)
			Newgard 2011	2011	2006 Field Triage Decision Schemeby ACS-COT (Newgard 2011)
			Newgard 2012	2012	2006 Field Triage Decision Scheme by ACS-COT(Newgard 2012)
			Scheetz 2011	2011	2006 Field Triage Decision Scheme by ACS-COT(Scheetz 2011)
			Scheetz 2012	2012	2006 Field Triage Decision Scheme by ACS-COT(Scheetz 2012)
			Newgard 2013	2013	2006 Field Triage Decision Scheme by ACS-COT (Newgard 2013)
			Newgard 2019	2019	2006 Field Triage Decision Scheme by ACS-COT (Newgard 2019)
			Lerner 2017	2017	2006 Field Triage Decision Scheme by ACS-COT(Lerner 2017)
			Newgard 2016	2016	2006 Field Triage Decision Scheme by ACS-COT(Newgard 2016)
			Flottemesch 2017	2017	2006 Field Triage Decision Scheme by ACS-COT(Flottemesch 2017)
			Barnett 2013	2013	2011 Field Triage Decision Scheme by ACS-COT (Barnett 2013)
			Nijishima 2018	2018	2011 Field Triage Decision Scheme by ACS-COT(Nijishima 2018)
			Nijishima 2017	2017	2011 Field Triage Decision Scheme by ACS-COT(Nijishima 2017)
			Hon 2020	2020	2011 Field Triage Decision Scheme by ACS-COT(Hon 2020)
			Lerner 2017	2017	2011 Field Triage Decision Scheme by ACS-COT(Lerner 2017)
			Parikh 2017	2017	2011 Field Triage Decision Scheme by ACS-COT(Parikh 2017)
			Flottemesch 2017	2017	2011 Field Triage Decision Scheme by ACS-COT(Flottemesch 2017)
			Brown 2011	2011	2006 Field Triage Decision Scheme, based on ACS-COT (Brown 2011)
			Vinjevoll 2018	2018	New trauma team activation tool for central norway trauma system (Vinjevoll 2018)
		Chest wall instability or deformity (eg Flail chest)	Davidson 2014	2014	2012 CDC Guidelines for Field Triage of Injured Patients (Davidson 2014)
			Bischoff	2021	Ontario provincial prehospital trauma triage guidelines Ontario MoH Guidelines 2021 (included in JM library).
			Brown 2015	2015	2011 Field Triage Decision Scheme by ACS-COT (Brown 2015)
		Gunshot wound to chest	Davis 2017	2017	Community Regional Medical Center tiered trauma activation criteria derived from ACS-COT criteria (Davis 2017)
		Penetrating wound to chest	Shawhan 2015	2015	New two-tiered triage protocol (Shawhan 2015)
		Serious chest pain	Newgard 2016	2016	unnamed prehospital took to identify older adults with ISS >15 (Newgard 2016)
		Compression pain	Ocak 2009	2009	New prehospital items not included in ACSCOT triage guidelines (Ocak 2009)
		Asymmetric trachea	Ocak 2009	2009	New prehospital items not included in ACSCOT triage guidelines (Ocak 2009)
		Rhonchi-crepitations	Ocak 2009	2009	New prehospital items not included in ACSCOT triage guidelines (Ocak 2009)
		Painful breathing	Ocak 2009	2009	New prehospital items not included in ACSCOT triage guidelines (Ocak 2009)
		Stridor	Ocak 2009	2009	New prehospital items not included in ACSCOT triage guidelines (Ocak 2009)
		Absent or decreased breath sounds	Ocak 2009	2009	New prehospital items not included in ACSCOT triage guidelines (Ocak 2009)
		Chest injury with respiratory failure	Fuller	2021	References standard defining which patients would benefit from expedited MTC care. (Fuller is the reference for the triage standard).
		Thorax injured	Tamim 2002	2002	Trauma Triage Scale (Tamim 2002)
		Impaled object to torso	Davis 2017	2017	Community Regional Medical Center tiered trauma activation criteria derived from ACS-COT criteria (Davis 2017)
	Abdomen
		Compression pain and rebound tenderness	Ocak 2009	2009	New prehospital items not included in ACSCOT triage guidelines (Ocak 2009)
		Diffuse abdominal tenderness	Bosson	2019	Los Angeles County EMS Agency (2012). Reference No. 506.1 Trauma Triage Decision Scheme (included in JM library)
		Severe pain/rigidity/swelling/pelvic tenderness/restraint/abrasion/contusion	Dinh 2012	2012	Trauma Triage Tool - Major Trauma Criteria (MIST) (Dinh 2012);
		Severe pelvic pain	Vinjevoll 2018	2018	New trauma team activation tool for central norway trauma system (Vinjevoll 2018)
		Penetrating wound to abdomen	Shawhan 2015	2015	New two-tiered triage protocol (Shawhan 2015)
		Gunshot wound to abdomen	Davis 2017	2017	Community Regional Medical Center tiered trauma activation criteria derived from ACS-COT criteria (Davis 2017)
		Expected (unstable) pelvic fracture	Van Rein 2019	2019	New tool based on Dutch National Ambulance Protocol (Van Rein 2019)
		Suspected pelvic fracture (excluding isolated hip fracture from a ground level fall)	Bosson	2019	Los Angeles County EMS Agency (2012). Reference No. 506.1 Trauma Triage Decision Scheme (included in JM library)
		Unstable pelvic fractures	Ocak 2009;	2009	ASCOT (Ocak 2009);
			Vosken 2018;	2018	Dutch Field Triage protocol, based on the ACS-COT (American College of Surgeons Committee on Trauma)) (Voskens 2018);
			van Laarhoven 2014;	2014	Field Triage protocol, based on the ACS-COT (American College of Surgeons Committee on Trauma)) for high energy trauma (van Laarhoven 2014).
		Pelvic fracture	Hamada 2014	2014	French Vittel Criteria (Hamada 2014)
			Cotte 2016	2016	French Vittel Criteria (Cotte 2016)
			Bouzat 2015	2015	French Vittel Criteria & New TRENAU Grading system (Bouzat 2015), New TRENAU Grading system (Bouzat 2015)
			Brown 2015	2015	2011 Field Triage Decision Scheme by ACS-COT (Brown 2015)
			Lerner 2017	2017	1999 Field Triage decision Scheme by ACS-COT (Lerner2017)
			Lerner 2011	2011	1999 FTDS guidelines (Lerner2011)
			Newgard 2012	2012	2006 Field Triage Decision Scheme by ACS-COT(Newgard 2012)
			Lerner 2011	2011	2006 Field Triage Decision Scheme, based on ACS-COT (from Lerner 2011)
			Gage 2012	2012	2006 Field Triage Decision Scheme by ASC-COT (Gage 2012)
			Newgard 2016	2016	2006 Field Triage Decision Scheme by ACS-COT(Newgard 2016)
			Newgard 2011	2011	2006 Field Triage Decision Schemeby ACS-COT (Newgard 2011)
			Scheetz 2011	2011	2006 Field Triage Decision Scheme by ACS-COT(Scheetz 2011)
			Scheetz 2012	2012	2006 Field Triage Decision Scheme by ACS-COT(Scheetz 2012)
			Newgard 2013	2013	2006 Field Triage Decision Scheme by ACS-COT (Newgard 2013)
			Newgard 2019	2019	2006 Field Triage Decision Scheme by ACS-COT (Newgard 2019)
			Lerner 2017	2017	2006 Field Triage Decision Scheme by ACS-COT(Lerner 2017)
			Newgard 2016	2016	2006 Field Triage Decision Scheme by ACS-COT(Newgard 2016)
			Flottemesch 2017	2017	2006 Field Triage Decision Scheme by ACS-COT(Flottemesch 2017)
			Barnett 2013	2013	2011 Field Triage Decision Scheme by ACS-COT (Barnett 2013)
			Nijishima 2018	2018	2011 Field Triage Decision Scheme by ACS-COT(Nijishima 2018)
			Nijishima 2018	2018	Sacramento County Trauma Triage Tool/ Sacramento County Trauma Triage Criteria (in Nijishima 2018 article. Sacramento EMS providers Ref online (see List of tools Sheet for reference)
			Nijishima 2017	2017	2011 Field Triage Decision Scheme by ACS-COT(Nijishima 2017)
			Hon 2020	2020	2011 Field Triage Decision Scheme by ACS-COT(Hon 2020)
			Davis 2017	2017	Community Regional Medical Center tiered trauma activation criteria derived from ACS-COT criteria (Davis 2017)
			Lerner 2017	2017	2011 Field Triage Decision Scheme by ACS-COT(Lerner 2017)
			Parikh 2017	2017	2011 Field Triage Decision Scheme by ACS-COT(Parikh 2017)
			Flottemesch 2017	2017	2011 Field Triage Decision Scheme by ACS-COT(Flottemesch 2017)
			Davidson 2014	2014	2012 CDC Guidelines for Field Triage of Injured Patients (Davidson 2014)
			Cox 2012	2012	Victorian state prehospital trauma triage criteria (Cox 2012)
			Kann 2007	2007	1999 Field Triage Decision Scheme by ACS-COT(Kann 2007)
			Brown 2011	2011	2006 Field Triage Decision Scheme, based on ACS-COT (Brown 2011)
			Andrews	2021	Queensland Ambulance Service's clinical practice guideline: Pre-hospital traima by-pass. Reference: Clinical Quality & Patient Safety Unit., Clinical practice guideline: trauma/pre-hospital trauma by-pass. Brisbane: Queensland Ambulance Service 2019. In JM Endnote
			Rubenson Wahlin 2016	2016	Triage protocol of Sweden (no further reference given. Cite Rubenson Wahlin 2016)
			Bischoff	2021	Ontario provincial prehospital trauma triage guidelines Ontario MoH Guidelines 2021 (included in JM library).
			Meyers	2019	Trauma Triage Destination Plans (TTDPs) North Carolina (Ref: The North Carolina Office of Emergenct Medical Services. NC EMS Triage and Destination Plans 2019 Ref in JM Library)
			Yeung	2022	Prehospital trauma diversion protocol Hong Kong (Ref: Leung 2010 in JM Endnote)
		Pelvic ring fractures (excluding osteoporotic fractures)	Fuller	2021	References standard defining which patients would benefit from expedited MTC care. (Fuller is the reference for the triage standard).
		Abdomen and thorax nontender=2, tender =1, abdo rigid or flail chest or penetrating wounds to A or T=0	Hedges 1987	1987	Circulation, Respiration, Abdomen, Motor, Speech (CRAMS)(Hedges 1987)
			Gray 1997	1997	Circulation, Respiration, Abdomen, Motor, Speech (CRAMS)
		Peritonitis on abdominal exam	Shawhan 2015	2015	New two-tiered triage protocol (Shawhan 2015)
		Blunt abdominal trauma with any of: significant firmness, distension, or tenderness	Davis 2017	2017	Community Regional Medical Center tiered trauma activation criteria derived from ACS-COT criteria (Davis 2017)
		Abdomen/pelvis injured	Tamim 2002	2002	Trauma Triage Scale (Tamim 2002)
			Newgard 2016	2016	unnamed prehospital took to identify older adults with ISS >15 (Newgard 2016)
		Pelvis dislocation	Follin 2016	2016	Triage recommendations from the French Society of Emergency Medicine (Follin 2016)
		Hip fracture (or suspicion of)	Hansen	2022	Regional trauma triage guideline (reference not provided, cite Hansen 2022)
	Limbs
		>=2 proximal long bone, amputation proximal digits/ischaemia/degloving injury	Dinh 2012	2012	Trauma Triage Tool - Major Trauma Criteria (MIST) (Dinh 2012);
		Two or more proximal long bone fractures	Ocak 2009;	2009	ASCOT (Ocak 2009);
			Brown 2015	2015	2011 Field Triage Decision Scheme by ACS-COT (Brown 2015)
			Davidson 2014	2014	2012 CDC Guidelines for Field Triage of Injured Patients (Davidson 2014)
			Brown 2011	2011	2006 Field Triage Decision Scheme, based on ACS-COT (Brown 2011)
			Newgard 2012	2012	2006 Field Triage Decision Scheme by ACS-COT(Newgard 2012)
			Lerner 2011	2011	2006 Field Triage Decision Scheme, based on ACS-COT (from Lerner 2011)
			Gage 2012	2012	2006 Field Triage Decision Scheme by ASC-COT (Gage 2012)
			Lerner 2017	2017	1999 Field Triage decision Scheme by ACS-COT (Lerner2017)
			Lerner 2011	2011	1999 FTDS guidelines (Lerner2011)
			Ichwan 2015	2015	State of Ohio Adult triage criteria <70 y / Ohio Adult trauma triage guidelines
			Newgard 2016	2016	2006 Field Triage Decision Scheme by ACS-COT(Newgard 2016)
			Newgard 2011	2011	2006 Field Triage Decision Schemeby ACS-COT (Newgard 2011)
			Scheetz 2011	2011	2006 Field Triage Decision Scheme by ACS-COT(Scheetz 2011)
			Scheetz 2012	2012	2006 Field Triage Decision Scheme by ACS-COT(Scheetz 2012)
			Newgard 2013	2013	2006 Field Triage Decision Scheme by ACS-COT (Newgard 2013)
			Newgard 2019	2019	2006 Field Triage Decision Scheme by ACS-COT (Newgard 2019)
			Lerner 2017	2017	2006 Field Triage Decision Scheme by ACS-COT(Lerner 2017)
			Newgard 2016	2016	2006 Field Triage Decision Scheme by ACS-COT(Newgard 2016)
			Flottemesch 2017	2017	2006 Field Triage Decision Scheme by ACS-COT(Flottemesch 2017)
			Nijishima 2018	2018	2011 Field Triage Decision Scheme by ACS-COT(Nijishima 2018)
			Nijishima 2018	2018	Sacramento County Trauma Triage Tool/ Sacramento County Trauma Triage Criteria (in Nijishima 2018 article. Sacramento EMS providers Ref online (see List of tools Sheet for reference)
			Barnett 2013	2013	2011 Field Triage Decision Scheme by ACS-COT (Barnett 2013)
			Nijishima 2017	2017	2011 Field Triage Decision Scheme by ACS-COT(Nijishima 2017)
			Hon 2020	2020	2011 Field Triage Decision Scheme by ACS-COT(Hon 2020)
			Lerner 2017	2017	2011 Field Triage Decision Scheme by ACS-COT(Lerner 2017)
			Parikh 2017	2017	2011 Field Triage Decision Scheme by ACS-COT(Parikh 2017)
			Flottemesch 2017	2017	2011 Field Triage Decision Scheme by ACS-COT(Flottemesch 2017)
			Newgard (2017)	2017	2006 Field Triage Decision scheme (Newgard 2017, the reference Newgard gives for the actual guidelines is Sasser (2009);
			Rubenson Wahlin 2016	2016	Triage protocol of Sweden (no further reference given. Cite Rubenson Wahlin 2016)
			Bischoff	2021	Ontario provincial prehospital trauma triage guidelines Ontario MoH Guidelines 2021 (included in JM library).
			Lehmann 2009	2009	Pierce County Prehospital Trauma Triage Guidelines (Lehmann 2009)
			Shawhan 2015	2015	Pierce County pre-hospital trauma triage procedures (Shawhan 2015)
			Zimmer-Gembeck 1995	1995	Portland Mandatory Triage Criteria (Zimmer-Gembeck 1995) /Triage Criteria by Oregon (Zimmer-Gembeck 1995)
			Bosson	2019	Los Angeles County EMS Agency (2012). Reference No. 506.1 Trauma Triage Decision Scheme (included in JM library)
			Hansen	2022	Regional trauma triage guideline (reference not provided, cite Hansen 2022)
			Meyers	2019	Trauma Triage Destination Plans (TTDPs) North Carolina (Ref: The North Carolina Office of Emergenct Medical Services. NC EMS Triage and Destination Plans 2019 Ref in JM Library)
			Yeung	2022	Prehospital trauma diversion protocol Hong Kong (Ref: Leung 2010 in JM Endnote)
		2 or more fractures of long bones (humerus and/or femur)	Vosken 2018;	2018	Dutch Field Triage protocol, based on the ACS-COT (American College of Surgeons Committee on Trauma)) (Voskens 2018);
			van Laarhoven 2014	2014	Field Triage protocol, based on the ACS-COT (American College of Surgeons Committee on Trauma)) for high energy trauma (van Laarhoven 2014).
		Fractures involving two or more of femur, tibia or humerus	Andrews	2021	Queensland Ambulance Service's clinical practice guideline: Pre-hospital traima by-pass. Reference: Clinical Quality & Patient Safety Unit., Clinical practice guideline: trauma/pre-hospital trauma by-pass. Brisbane: Queensland Ambulance Service 2019. In JM Endnote
		>2 fractures of long bones	Kann 2007	2007	1999 Field Triage Decision Scheme by ACS-COT(Kann 2007)
			Lehmann 2007	2007	Pierce County (WA) prehospital trauma triage guidelines (Lehmann 2007)
		Bilateral femur fracture	Vinjevoll 2018	2018	New trauma team activation tool for central norway trauma system (Vinjevoll 2018)
		Proximal long bone fracture	Knopp 1988	1988	Knopp Anatomical Injury Criteria (Knopp 1988)
		Open long bone fractures	Fuller	2021	References standard defining which patients would benefit from expedited MTC care. (Fuller is the reference for the triage standard).
		Gunshot wound to extremities proximal to elbow or knee	Davis 2017	2017	Community Regional Medical Center tiered trauma activation criteria derived from ACS-COT criteria (Davis 2017)
		Amputation proximal to wrist and ankle / Amputation proximal to wrist or ankle	Ocak 2009;	2009	ASCOT (Ocak 2009);
			Davis 2017	2017	Community Regional Medical Center tiered trauma activation criteria derived from ACS-COT criteria (Davis 2017)
			Vosken 2018;	2018	Dutch Field Triage protocol, based on the ACS-COT (American College of Surgeons Committee on Trauma)) (Voskens 2018);
			Kann 2007	2007	1999 Field Triage decision Scheme by ACS-COT (Kann 2007)
			Shawhan 2015	2015	Pierce County pre-hospital trauma triage procedures (Shawhan 2015)
			Lehmann 2009	2009	Pierce County Prehospital Trauma Triage Guidelines (Lehmann 2009)
			Zimmer-Gembeck 1995	1995	Portland Mandatory Triage Criteria (Zimmer-Gembeck 1995) /Triage Criteria by Oregon (Zimmer-Gembeck 1995)
			van Laarhoven 2014;	2014	Field Triage protocol, based on the ACS-COT (American College of Surgeons Committee on Trauma)) for high energy trauma (van Laarhoven 2014);
			Lerner 2017	2017	1999 Field Triage decision Scheme by ACS-COT (Lerner2017)
			Lerner 2011	2011	1999 FTDS guidelines (Lerner2011)
			Vinjevoll 2018;	2018	New trauma team activation tool for central norway trauma system (Vinjevoll 2018)
			Gage 2012	2012	2006 Field Triage Decision Scheme by ASC-COT (Gage 2012)
			Bouzat 2015	2015	French Vittel Criteria & New TRENAU Grading system (Bouzat 2015), New TRENAU Grading system (Bouzat 2015)
			Hamada 2014	2014	French Vittel Criteria (Hamada 2014)
			Newgard 2012	2012	2006 Field Triage Decision Scheme by ACS-COT(Newgard 2012)
			Lerner 2011	2011	2006 Field Triage Decision Scheme, based on ACS-COT (from Lerner 2011)
			Barnett 2013	2013	2011 Field Triage Decision Scheme by ACS-COT (Barnett 2013)
			Nijishima 2018	2018	2011 Field Triage Decision Scheme by ACS-COT(Nijishima 2018)
			Nijishima 2018	2018	Sacramento County Trauma Triage Tool/ Sacramento County Trauma Triage Criteria (in Nijishima 2018 article. Sacramento EMS providers Ref online (see List of tools Sheet for reference)
			Nijishima 2017	2017	2011 Field Triage Decision Scheme by ACS-COT(Nijishima 2017)
			Hon 2020	2020	2011 Field Triage Decision Scheme by ACS-COT(Hon 2020)
			Lerner 2017	2017	2011 Field Triage Decision Scheme by ACS-COT(Lerner 2017)
			Parikh 2017	2017	2011 Field Triage Decision Scheme by ACS-COT(Parikh 2017)
			Flottemesch 2017	2017	2011 Field Triage Decision Scheme by ACS-COT(Flottemesch 2017)
			Brown 2015	2015	2011 Field Triage Decision Scheme by ACS-COT (Brown 2015)
			Davidson 2014	2014	2012 CDC Guidelines for Field Triage of Injured Patients (Davidson 2014)
			Brown 2011	2011	2006 Field Triage Decision Scheme, based on ACS-COT (Brown 2011)
			Bischoff	2021	Ontario provincial prehospital trauma triage guidelines Ontario MoH Guidelines 2021 (included in JM library).
			Meyers	2019	Trauma Triage Destination Plans (TTDPs) North Carolina (Ref: The North Carolina Office of Emergenct Medical Services. NC EMS Triage and Destination Plans 2019 Ref in JM Library)
			Bosson	2019	Los Angeles County EMS Agency (2012). Reference No. 506.1 Trauma Triage Decision Scheme (included in JM library)
			Yeung	2022	Prehospital trauma diversion protocol Hong Kong (Ref: Leung 2010 in JM Endnote)
		Amputation at or proximal to wrist and ankle	Cotte 2016	2016	French Vittel Criteria (Cotte 2016)
		Amputations below wrist of ankle	Rubenson Wahlin 2016	2016	Triage protocol of Sweden (no further reference given. Cite Rubenson Wahlin 2016)
		Amputations in or above the wrist or ankle joint	Hansen	2022	Regional trauma triage guideline (reference not provided, cite Hansen 2022)
		Limb amputation above wrist or ankle	Andrews	2021	Queensland Ambulance Service's clinical practice guideline: Pre-hospital traima by-pass. Reference: Clinical Quality & Patient Safety Unit., Clinical practice guideline: trauma/pre-hospital trauma by-pass. Brisbane: Queensland Ambulance Service 2019. In JM Endnote
		Limb amputation or limb threatening injuries	Cox 2012	2012	Victorian state prehospital trauma triage criteria (Cox 2012)
		Amputations excluding digits	Knopp 1988	1988	Knopp Anatomical Injury Criteria
		Amputation proximal to the fingers/toes	Fuller	2021	References standard defining which patients would benefit from expedited MTC care. (Fuller is the reference for the triage standard).
		Limb amputation or ischemia	Follin 2016	2016	Triage recommendations from the French Society of Emergency Medicine (Follin 2016)
		Proximal extremity amputation	Shawhan 2015	2015	New two-tiered triage protocol (Shawhan 2015)
		Amputation	Lehmann 2007	2007	Pierce County (WA) prehospital trauma triage guidelines (Lehmann 2007)
		Penetrating injury proximal to knee/elbow	Vinjevoll 2018	2018	New trauma team activation tool for central norway trauma system (Vinjevoll 2018)
		Pain when moving limb	Ocak 2009	2009	New prehospital items not included in ACSCOT triage guidelines (Ocak 2009)
		Pain when compression axis	Ocak 2009	2009	New prehospital items not included in ACSCOT triage guidelines (Ocak 2009)
		Abnormal position limb	Ocak 2009	2009	New prehospital items not included in ACSCOT triage guidelines (Ocak 2009)
		Crushed, degloved, or mangled extremitiy (involving the majority of the extremity)	Davis 2017	2017	Community Regional Medical Center tiered trauma activation criteria derived from ACS-COT criteria (Davis 2017)
		Crushed, degloved, or mangled extremitiy	Lerner 2011	2011	2006 Field Triage Decision Scheme, based on ACS-COT (from Lerner 2011)
			Brown 2011	2011	2006 Field Triage Decision Scheme, based on ACS-COT (Brown 2011)
			Newgard 2016	2016	2006 Field Triage Decision Scheme by ACS-COT(Newgard 2016)
			Brown 2015	2015	2011 Field Triage Decision Scheme by ACS-COT (Brown 2015)
			Newgard 2011	2011	2006 Field Triage Decision Schemeby ACS-COT (Newgard 2011)
			Scheetz 2011	2011	2006 Field Triage Decision Scheme by ACS-COT(Scheetz 2011)
			Scheetz 2012	2012	2006 Field Triage Decision Scheme by ACS-COT(Scheetz 2012)
			Newgard 2013	2013	2006 Field Triage Decision Scheme by ACS-COT (Newgard 2013)
			Newgard 2019	2019	2006 Field Triage Decision Scheme by ACS-COT (Newgard 2019)
			Newgard 2012	2012	2006 Field Triage Decision Scheme by ACS-COT(Newgard 2012)
			Lerner 2017	2017	2006 Field Triage Decision Scheme by ACS-COT(Lerner 2017)
			Newgard 2016	2016	2006 Field Triage Decision Scheme by ACS-COT(Newgard 2016)
			Flottemesch 2017	2017	2006 Field Triage Decision Scheme by ACS-COT(Flottemesch 2017)
			Gage 2012	2012	2006 Field Triage Decision Scheme by ASC-COT (Gage 2012)
			Bosson	2019	Los Angeles County EMS Agency (2012). Reference No. 506.1 Trauma Triage Decision Scheme (included in JM library)
			Meyers	2019	Trauma Triage Destination Plans (TTDPs) North Carolina (Ref: The North Carolina Office of Emergenct Medical Services. NC EMS Triage and Destination Plans 2019 Ref in JM Library)
		Crushed, degloved, mangled or pulseless extremity	Nijishima 2018	2018	2011 Field Triage Decision Scheme by ACS-COT(Nijishima 2018)
			Nijishima 2017	2017	2011 Field Triage Decision Scheme by ACS-COT(Nijishima 2017)
			Barnett 2013	2013	2011 Field Triage Decision Scheme by ACS-COT (Barnett 2013)
			Hon 2020	2020	2011 Field Triage Decision Scheme by ACS-COT(Hon 2020)
			Lerner 2017	2017	2011 Field Triage Decision Scheme by ACS-COT(Lerner 2017)
			Parikh 2017	2017	2011 Field Triage Decision Scheme by ACS-COT(Parikh 2017)
			Davidson 2014	2014	2012 CDC Guidelines for Field Triage of Injured Patients (Davidson 2014)
			Flottemesch 2017	2017	2011 Field Triage Decision Scheme by ACS-COT(Flottemesch 2017)
			Bischoff	2021	Ontario provincial prehospital trauma triage guidelines Ontario MoH Guidelines 2021 (included in JM library).
		Crushed, degloved, or mangled extremity proximal to wrist or ankle	Nijishima 2018	2018	Sacramento County Trauma Triage Tool/ Sacramento County Trauma Triage Criteria (in Nijishima 2018 article. Sacramento EMS providers Ref online (see List of tools Sheet for reference)
		Significant de-gloving injury	Fuller	2021	References standard defining which patients would benefit from expedited MTC care. (Fuller is the reference for the triage standard).
		Pulseless injured extremity	Davis 2017	2017	Community Regional Medical Center tiered trauma activation criteria derived from ACS-COT criteria (Davis 2017)
		Mangled extremity or distal amputations	Shawhan 2015	2015	New two-tiered triage protocol (Shawhan 2015)
		Mangled extremity or multiple long bone fractures	Shawhan 2015	2015	New two-tiered triage protocol (Shawhan 2015)
		Acute limb ischemia	Hamada 2014	2014	French Vittel Criteria (Hamada 2014)
			Cotte 2016	2016	French Vittel Criteria (Cotte 2016)
			Bouzat 2015	2015	French Vittel Criteria & New TRENAU Grading system (Bouzat 2015), New TRENAU Grading system (Bouzat 2015)
		Open humerus or femur fracture	Davis 2017	2017	Community Regional Medical Center tiered trauma activation criteria derived from ACS-COT criteria (Davis 2017)
		injury to the extremities	Tamim 2002	2002	Trauma Triage Scale (Tamim 2002)
		Major compound fracture or open dislocation	Cox 2012	2012	Victorian state prehospital trauma triage criteria (Cox 2012)
		Major open fracture, or open dislocation	Andrews	2021	Queensland Ambulance Service's clinical practice guideline: Pre-hospital traima by-pass. Reference: Clinical Quality & Patient Safety Unit., Clinical practice guideline: trauma/pre-hospital trauma by-pass. Brisbane: Queensland Ambulance Service 2019. In JM Endnote
		fracture to 2 or more of the following: femur/tibia/ humerus	Cox 2012	2012	Victorian state prehospital trauma triage criteria (Cox 2012)
		Catastrophic limb haemorrhage	Vasallo 2017	2017	UK National Ambulance Resilience Unity (NARU) (Vassallo 2017).
			Vasallo 2017	2017	UK Military Sieve (Vassallo 2017)
	Burns
		Partial or full thickness burns adults >20%; Children >10%	Dinh 2012	2012	Trauma Triage Tool - Major Trauma Criteria (MIST) (Dinh 2012);
		Burns in adults > 20% or children >10% or complicated burn injury	Andrews	2021	Queensland Ambulance Service's clinical practice guideline: Pre-hospital traima by-pass. Reference: Clinical Quality & Patient Safety Unit., Clinical practice guideline: trauma/pre-hospital trauma by-pass. Brisbane: Queensland Ambulance Service 2019. In JM Endnote
		Burns >20% or suspected respiratory tract involvement	Cox 2012	2012	Victorian state prehospital trauma triage criteria (Cox 2012)
		Burns >20% or inhalation	Shawhan 2015	2015	New two-tiered triage protocol (Shawhan 2015)
		Combination of burns over 20% or involving face or airway	Lehmann 2007	2007	Pierce County (WA) prehospital trauma triage guidelines (Lehmann 2007)
			Shawhan 2015	2015	Pierce County pre-hospital trauma triage procedures (Shawhan 2015)
			Lehmann 2009	2009	Pierce County Prehospital Trauma Triage Guidelines (Lehmann 2009)
		Traumatic burns >9% total body surface area	Nijishima 2018	2018	Sacramento County Trauma Triage Tool/ Sacramento County Trauma Triage Criteria (in Nijishima 2018 article. Sacramento EMS providers Ref online (see List of tools Sheet for reference)
		Burns (usually children >10% and adults >15%, suspicion of CO intoxication or inhalation injuries)	Hansen	2022	Regional trauma triage guideline (reference not provided, cite Hansen 2022)
		Burns involving head/neck/face/hands/feet/groin or inhalation injury	Dinh 2012	2012	Trauma Triage Tool - Major Trauma Criteria (MIST) (Dinh 2012);
		All circumferential burns or burns in a patients with comorbidities or pregnancy	Dinh 2012	2012	Trauma Triage Tool - Major Trauma Criteria (MIST) (Dinh 2012);
		Burns associated with trauma	Lerner 2011	2011	1999 FTDS guidelines (Lerner2011)
			Lerner 2017	2017	1999 Field Triage decision Scheme by ACS-COT (Lerner2017)
			Gage 2012	2012	2006 Field Triage Decision Scheme by ASC-COT (Gage 2012)
			Newgard 2016	2016	2006 Field Triage Decision Scheme by ACS-COT(Newgard 2016)
			Newgard 2011	2011	2006 Field Triage Decision Schemeby ACS-COT (Newgard 2011)
			Scheetz 2011	2011	2006 Field Triage Decision Scheme by ACS-COT(Scheetz 2011)
			Scheetz 2012	2012	2006 Field Triage Decision Scheme by ACS-COT(Scheetz 2012)
			Newgard 2012	2012	2006 Field Triage Decision Scheme by ACS-COT(Newgard 2012)
			Newgard 2013	2013	2006 Field Triage Decision Scheme by ACS-COT (Newgard 2013)
			Newgard 2019	2019	2006 Field Triage Decision Scheme by ACS-COT (Newgard 2019)
			Lerner 2017	2017	2006 Field Triage Decision Scheme by ACS-COT(Lerner 2017)
			Newgard 2016	2016	2006 Field Triage Decision Scheme by ACS-COT(Newgard 2016)
			Barnett 2013	2013	2011 Field Triage Decision Scheme by ACS-COT (Barnett 2013)
			Flottemesch 2017	2017	2006 Field Triage Decision Scheme by ACS-COT(Flottemesch 2017)
			Lerner 2017	2017	2011 Field Triage Decision Scheme by ACS-COT(Lerner 2017)
			Parikh 2017	2017	2011 Field Triage Decision Scheme by ACS-COT(Parikh 2017)
			Davidson 2014	2014	2012 CDC Guidelines for Field Triage of Injured Patients (Davidson 2014)
			Flottemesch 2017	2017	2011 Field Triage Decision Scheme by ACS-COT(Flottemesch 2017)
			Brown 2011	2011	2006 Field Triage Decision Scheme, based on ACS-COT (Brown 2011)
			Brown 2015	2015	2011 Field Triage Decision Scheme by ACS-COT (Brown 2015)
			Knopp 1988	1988	Knopp Anatomical Injury Criteria
			Nijishima 2018	2018	2011 Field Triage Decision Scheme by ACS-COT (Nijishima 2018)
			Bischoff	2021	Ontario provincial prehospital trauma triage guidelines Ontario MoH Guidelines 2021 (included in JM library).
		Combined trauma and burns (>2nd degree or >20%)	Yeung	2022	Prehospital trauma diversion protocol Hong Kong (Ref: Leung 2010 in JM Endnote)
		Critical or Serious Burns	Meyers	2019	Trauma Triage Destination Plans (TTDPs) North Carolina (Ref: The North Carolina Office of Emergenct Medical Services. NC EMS Triage and Destination Plans 2019 Ref in JM Library)
		Burning wound with or without inhalation trauma	Van Rein 2019	2019	New tool based on Dutch National Ambulance Protocol (Van Rein 2019)
		Inhalation trauma	Van Rein 2019	2019	New tool based on Dutch National Ambulance Protocol (Van Rein 2019)
		CO intoxications	Ocak 2009	2009	New prehospital items not included in ACSCOT triage guidelines (Ocak 2009)
		Major burns/ Severe Burns	Ocak 2009,	2009	ASCOT (Ocak 2009);
			Hamada 2014	2014	French Vittel Criteria (Hamada 2014)
			Cotte 2016	2016	French Vittel Criteria (Cotte 2016)
			Lerner 2017	2017	1999 Field Triage decision Scheme by ACS-COT (Lerner2017)
			Lerner 2011	2011	1999 FTDS guidelines (Lerner2011)
			Bouzat 2015	2015	French Vittel Criteria & New TRENAU Grading system (Bouzat 2015)&New TRENAU Grading system (Bouzat 2015);
		combination of burns or inhalation of smoke or poisonous gases	Kann 2007	2007	1999 Field Triage Decision Scheme by ACS-COT(Kann 2007)
		Severe burns or smoke intoxication	Follin 2016	2016	Triage recommendations from the French Society of Emergency Medicine (Follin 2016)
		Any burn to the face, hands, feet, genitalia, perineum or major joints	Nijishima 2018	2018	Sacramento County Trauma Triage Tool/ Sacramento County Trauma Triage Criteria (in Nijishima 2018 article. Sacramento EMS providers Ref online (see List of tools Sheet for reference)
		Chemical or electrical burns	Nijishima 2018	2018	Sacramento County Trauma Triage Tool/ Sacramento County Trauma Triage Criteria (in Nijishima 2018 article. Sacramento EMS providers Ref online (see List of tools Sheet for reference)
	Skin
		Paleness	Ocak 2009	2009	New prehospital items not included in ACSCOT triage guidelines (Ocak 2009)
		Clamminess	Ocak 2009	2009	New prehospital items not included in ACSCOT triage guidelines (Ocak 2009)
		Edema	Ocak 2009	2009	New prehospital items not included in ACSCOT triage guidelines (Ocak 2009)
	Expected injury in AIS region		Van Rein 2019	2019	New tool based on Dutch National Ambulance Protocol (Van Rein 2019)
		Headn & neck or trauma to head	Van Rein 2019	2019	New tool based on Dutch National Ambulance Protocol (Van Rein 2019)
		Face	Van Rein 2019	2019	New tool based on Dutch National Ambulance Protocol (Van Rein 2019)
		Thorax	Van Rein 2019	2019	New tool based on Dutch National Ambulance Protocol (Van Rein 2019)
		Abdomen	Van Rein 2019	2019	New tool based on Dutch National Ambulance Protocol (Van Rein 2019)
		Extremities	Van Rein 2019	2019	New tool based on Dutch National Ambulance Protocol (Van Rein 2019)
		Skin and others	Van Rein 2019	2019	New tool based on Dutch National Ambulance Protocol (Van Rein 2019)
	Expected injury in >=2 AIS regions		Van Rein 2019	2019	New tool based on Dutch National Ambulance Protocol (Van Rein 2019)
		Injuries involving 2 or more of: head, neck, chest, abdomen, axilla, groin	Cox 2012	2012	Victorian state prehospital trauma triage criteria (Cox 2012)
		Injury to 2 or more of chest, neck, abdomen, pelvis	Andrews	2021	Queensland Ambulance Service's clinical practice guideline: Pre-hospital traima by-pass. Reference: Clinical Quality & Patient Safety Unit., Clinical practice guideline: trauma/pre-hospital trauma by-pass. Brisbane: Queensland Ambulance Service 2019. In JM Endnote
		Injury in 2 or more body regions / multiple body system injuries	Werman 2011	2011	Ohio Geriatric Trauma Triage criteria (Werman 2011)
	Other
		Severe external bleeding	Vinjevoll 2018	2018	New trauma team activation tool for central norway trauma system (Vinjevoll 2018)
		Other victims severity	Follin 2016	2016	Triage recommendations from the French Society of Emergency Medicine (Follin 2016)
		Number of serious injuries	Sewalt 2019	2019	Circulation, Respiration, Abdomen, Motor, Speech (CRAMS) (cited in Sewalt 2019); Prehopsital Index (PHI) (cited in Sewalt 2019); Triage Revised Trauma Score (T-RTS) (cited in Sewalt 2019); Triage Revised Trauma Score (T-RTS) (cited in Sewalt 2019); Physiologic Severity Score (PSS) (cited in Sewalt 2019); Mechanism Glasgow Coma Scale, Age and Arterial Pressure (MGAP) (cited in Sewalt 2019); the mo…
		Motor normal=2, responds to pain only (excluding decerebrate)=1, no response to pain (or decerebrate) = 0	Hedges 1987	1987	Circulation, Respiration, Abdomen, Motor, Speech (CRAMS)(Hedges 1987)
			Gray 1997	1997	Circulation, Respiration, Abdomen, Motor, Speech (CRAMS) (Gray 1997)
		Speech normal=2, confused =1, unintelligible=0	Hedges 1987	1987	Circulation, Respiration, Abdomen, Motor, Speech (CRAMS)(Hedges 1987)
			Gray 1997	1997	Circulation, Respiration, Abdomen, Motor, Speech (CRAMS)
		capilary refill normal=2, delayed=1, none=0	Morris 1986	1986	Trauma Score (Morris 1986)
			Long 1986	1986	Trauma Score (Long 1986)
			Knopp 1988	1988	Trauma Score (1988)
		abnormal capillary refill 1 if present 0 if not	Hedges 1987	1987	Kane's "revised" triage checklist (Hedges 1987)
		Suspicion of medulla injury	Hamada 2014	2014	French Vittel Criteria (Hamada 2014)
			Cotte 2016	2016	French Vittel Criteria (Cotte 2016)
		firearm, stab wounds	Tamim 2002	2002	Trauma Triage Scale (Tamim 2002)
		Paramedic Gestalt impression 1= Not Serious, 2= Potential life-threatening, 3=serious, life threatening	Hedges 1987	1987	Paramedic severity impression score / Severity Estimated by Paramedic (Hedges 1987)
		EMS provider judgment	Gage 2012	2012	2006 Field Triage decision scheme by ACS-COT (Gage 2012)
			Newgard 2016	2016	2006 Field Triage Decision Scheme by ACS-COT(Newgard 2016)
			Newgard 2011	2011	2006 Field Triage Decision Schemeby ACS-COT (Newgard 2011)
			Scheetz 2011	2011	2006 Field Triage Decision Scheme by ACS-COT(Scheetz 2011)
			Scheetz 2012	2012	2006 Field Triage Decision Scheme by ACS-COT(Scheetz 2012)
			Newgard 2013	2013	2006 Field Triage Decision Scheme by ACS-COT (Newgard 2013)
			Davidson 2014	2014	2012 CDC Guidelines for Field Triage of Injured Patients (Davidson 2014)
			Newgard 2019	2019	2006 Field Triage Decision Scheme by ACS-COT (Newgard 2019)
			Lerner 2017	2017	2006 Field Triage Decision Scheme by ACS-COT(Lerner 2017)
			Newgard 2012	2012	2006 Field Triage Decision Scheme by ACS-COT(Newgard 2012)
			Newgard 2016	2016	2006 Field Triage Decision Scheme by ACS-COT(Newgard 2016)
			Barnett 2013	2013	2011 Field Triage Decision Scheme by ACS-COT (Barnett 2013)
			Lerner 2017	2017	2011 Field Triage Decision Scheme by ACS-COT(Lerner 2017)
			Parikh 2017	2017	2011 Field Triage Decision Scheme by ACS-COT(Parikh 2017)
			Flottemesch 2017	2017	2011 Field Triage Decision Scheme by ACS-COT(Flottemesch 2017)
			Brown 2011	2011	2006 Field Triage Decision Scheme, based on ACS-COT (Brown 2011)
			Brown 2015	2015	2011 Field Triage Decision Scheme by ACS-COT (Brown 2015)
			Flottemesch 2017	2017	2006 Field Triage Decision Scheme by ACS-COT(Flottemesch 2017)
			Nijishima 2018	2018	2011 Field Triage Decision Scheme by ACS-COT (Nijishima 2018)
			West 1986	1986	Orange County Triage Criteria (no reference for this criteria given, so cite West 1986)
			Bosson	2019	Los Angeles County EMS Agency (2012). Reference No. 506.1 Trauma Triage Decision Scheme (included in JM library)
		"Gut feeling" of medic	Lehmann 2007	2007	Pierce County (WA) prehospital trauma triage guidelines (Lehmann 2007)
			Shawhan 2015	2015	Pierce County pre-hospital trauma triage procedures (Shawhan 2015)
			Lehmann 2009	2009	Pierce County Prehospital Trauma Triage Guidelines (Lehmann 2009)
		Discretion of base hospital physician	Davis 2017	2017	Community Regional Medical Center tiered trauma activation criteria derived from ACS-COT criteria (Davis 2017)
		End-Stage renal disease requiring dialysis	Gage 2012	2012	2006 Field Triage decision scheme by ACS-COT (Gage 2012)
			Newgard 2016	2016	2006 Field Triage Decision Scheme by ACS-COT(Newgard 2016)
			Newgard 2011	2011	2006 Field Triage Decision Schemeby ACS-COT (Newgard 2011)
			Newgard 2012	2012	2006 Field Triage Decision Scheme by ACS-COT(Newgard 2012)
			Scheetz 2011	2011	2006 Field Triage Decision Scheme by ACS-COT(Scheetz 2011)
			Scheetz 2012	2012	2006 Field Triage Decision Scheme by ACS-COT(Scheetz 2012)
			Newgard 2013	2013	2006 Field Triage Decision Scheme by ACS-COT (Newgard 2013)
			Newgard 2019	2019	2006 Field Triage Decision Scheme by ACS-COT (Newgard 2019)
			Lerner 2017	2017	2006 Field Triage Decision Scheme by ACS-COT(Lerner 2017)
			Newgard 2016	2016	2006 Field Triage Decision Scheme by ACS-COT(Newgard 2016)
			Brown 2011	2011	2006 Field Triage Decision Scheme, based on ACS-COT (Brown 2011)
			Flottemesch 2017	2017	2006 Field Triage Decision Scheme by ACS-COT(Flottemesch 2017)
		In-hospital mortality	Newgard 2016	2016	Unnamed prehospital tool to identify older adults with ISS >15 (Newgard 2016)
		Male Gender	Matsushima 2016	2016	Unnamed motor vehicle intrusion protocol (Matsushima 2016)
		Patients transferred from other hospitals receiving blood to maintain vital signs	Davis 2017	2017	Community Regional Medical Center tiered trauma activation criteria derived from ACS-COT criteria (Davis 2017)
		Any other vital sign in this tool associated with signs and symptoms of shock	Lehmann 2009	2009	Pierce County Prehospital Trauma Triage Guidelines (Lehmann 2009)
			Shawhan 2015	2015	Pierce County pre-hospital trauma triage procedures (Shawhan 2015)
		Evidence of extreme shock or un-manageable airway	Meyers	2019	Trauma Triage Destination Plans (TTDPs) North Carolina (Ref: The North Carolina Office of Emergenct Medical Services. NC EMS Triage and Destination Plans 2019 Ref in JM Library)
		Multiple severely injured patients incoming	Shawhan 2015	2015	New two-tiered triage protocol (Shawhan 2015)
		Walking	Vasallo 2017	2017	Modified Physiological Triage Tool (Vassallo 2017)
			Vasallo 2017	2017	UK Military Sieve (Vassallo 2017)
			Vasallo 2017	2017	Major Incident Medical Management and Support Triage Sieve (Vassallo 2017)
			Vasallo 2017	2017	UK National Ambulance Resilience Unity (NARU) (Vassallo 2017).
		Drowning	Hansen	2022	Regional trauma triage guideline (reference not provided, cite Hansen 2022)
